# Supplementary material for: Single-Cell Transcriptomic and Targeted Genomic Profiling Adjusted for Inflammation and Therapy Bias Reveal CRTAM and PLCB1 as Novel Hub Genes for Anti-Tumor Necrosis Factor Alpha Therapy Response in Crohn’s Disease
Source: Pharmaceutics. 2024 Jun 19;16(6):835. doi: 10.3390/pharmaceutics16060835 (PMC11207411; doi:10.3390/pharmaceutics16060835)
Supplement: Supplementary file 1 [file pharmaceutics-16-00835-s001.zip]

Archive with 9 entries (9 files):
- Figure_S1.pdf
- Figure_S2.pdf
- Figure_S3.pdf
- Figure_S4.pdf
- Figure_S5.pdf
- Table_S1.xlsx
- Table_S2.xlsx
- Table_S3.xlsx
- Table_S4.xlsx
