# Supplementary material for: Single-Cell Transcriptomic and Targeted Genomic Profiling Adjusted for Inflammation and Therapy Bias Reveal CRTAM and PLCB1 as Novel Hub Genes for Anti-Tumor Necrosis Factor Alpha Therapy Response in Crohn’s Disease
Source: Pharmaceutics. 2024 Jun 19;16(6):835. doi: 10.3390/pharmaceutics16060835 (PMC11207411; doi:10.3390/pharmaceutics16060835)
Supplement: Supplementary file 1 [file pharmaceutics-16-00835-s001.zip › Table_S1.xlsx]

## Sheet: ADA_vs_NAIVE_B
Gene	logFC	CI.L	CI.R	AveExpr	t	P.Value	adj.P.Val	B
IGHGP	4.93027	4.13224	5.7283	5.50338	12.9891	1.59789e-10	1.57856e-06	13.1764
IGHG4	5.01365	3.95895	6.06836	3.7316	9.99427	9.94026e-09	4.90999e-05	9.88345
IGLC3	2.06991	1.59949	2.54034	9.08353	9.25097	3.18835e-08	7.87442e-05	9.13869
PPBP	-4.55185	-5.54977	-3.55393	3.91332	-9.59001	1.85914e-08	6.12214e-05	7.93621
PRKCH	-2.48294	-3.09533	-1.87054	4.75079	-8.52435	1.06076e-07	0.000209585	7.80126
CD247	-2.19776	-2.76224	-1.63328	4.85398	-8.18573	1.89944e-07	0.000312743	7.33409
IL7R	-1.92384	-2.46334	-1.38434	4.95286	-7.49732	6.49999e-07	0.000802667	6.2297
IGHG1	1.95323	1.38848	2.51799	6.26214	7.27141	9.86759e-07	0.000902575	5.87392
IER2	1.56259	1.11017	2.01501	7.02853	7.26159	1.00499e-06	0.000902575	5.85486
RPS26	2.0608	1.46541	2.65619	10.0473	7.27715	9.76261e-07	0.000902575	5.85382
CYB5D2	2.00071	1.41377	2.58764	4.92784	7.16674	1.20012e-06	0.000923571	5.61804
AOAH	-1.53689	-1.99404	-1.07975	5.61234	-7.06831	1.44463e-06	0.0010194	5.50631
BCL11B	-2.37559	-3.07315	-1.67802	3.94216	-7.16003	1.21535e-06	0.000923571	5.49982
MTRNR2L8	-1.69872	-2.21581	-1.18162	5.29352	-6.90681	1.96399e-06	0.00129348	5.20356
PF4	-4.53422	-5.7638	-3.30464	3.13195	-7.75308	4.08551e-07	0.000576582	4.9544
PITPNC1	-1.47842	-1.93797	-1.01888	5.98198	-6.76388	2.58503e-06	0.00159609	4.94057
FYB1	-1.6088	-2.12754	-1.09006	5.11298	-6.52045	4.1539e-06	0.00233641	4.4913
PDE3B	-1.37312	-1.81817	-0.92807	5.86421	-6.48673	4.43888e-06	0.00233641	4.41559
INPP4B	-2.10637	-2.78974	-1.42301	3.93473	-6.48051	4.49355e-06	0.00233641	4.32007
JUN	1.26948	0.847084	1.69187	6.96507	6.31881	6.19051e-06	0.00291219	4.06971
AC103591.3	1.87242	1.24146	2.50338	5.30729	6.23918	7.25773e-06	0.00325905	3.94179
AL021918.5	2.60903	1.75095	3.4671	4.2453	6.39265	5.34565e-06	0.00264048	3.93725
IGHG3	3.08536	2.02606	4.14465	6.40129	6.12371	9.15411e-06	0.00393189	3.73122
LGALS1	1.27504	0.821791	1.72828	6.57753	5.91447	1.40034e-05	0.00576415	3.2914
AC105402.3	-1.86932	-2.54133	-1.19732	3.66987	-5.84846	1.60321e-05	0.00633525	3.18659
LEF1	-1.79056	-2.44659	-1.13453	3.46194	-5.7384	2.01135e-05	0.00735931	2.9753
CRIP1	1.56802	0.98957	2.14646	9.08211	5.69922	2.18127e-05	0.00752375	2.88245
ITK	-2.24404	-3.06522	-1.42287	3.29503	-5.74541	1.98238e-05	0.00735931	2.86561
CD79A	1.42831	0.899802	1.95682	9.58748	5.68195	2.26075e-05	0.00752375	2.84357
PRKCQ	-2.3486	-3.21842	-1.47878	3.26725	-5.67686	2.28477e-05	0.00752375	2.69
LINC00861	-2.08569	-2.86627	-1.30511	3.18595	-5.61771	2.5837e-05	0.00823367	2.6831
AAK1	-1.58458	-2.18549	-0.983657	4.63325	-5.54402	3.01323e-05	0.0090205	2.60983
FKBP5	-1.09166	-1.50271	-0.680608	7.11892	-5.58365	2.77384e-05	0.00856335	2.56524
JUNB	1.28199	0.793628	1.77036	7.45765	5.51911	3.17449e-05	0.00922376	2.44963
GNLY	-1.2246	-1.69521	-0.753995	5.54723	-5.47096	3.51178e-05	0.0096369	2.41921
CD79B	1.40961	0.868074	1.95115	9.25422	5.47264	3.49939e-05	0.0096369	2.40636
RPS17	1.51071	0.928199	2.09323	9.96692	5.45259	3.64995e-05	0.00974537	2.3963
GIMAP7	-2.04725	-2.84237	-1.25213	3.63941	-5.41337	3.96404e-05	0.010177	2.30668
SAMD3	-1.73492	-2.41136	-1.05848	4.13227	-5.39234	4.14368e-05	0.0102339	2.30557
CXCR4	-1.058	-1.46939	-0.646605	7.96582	-5.40699	4.01763e-05	0.010177	2.21151
HLA-DRB5	1.18368	0.718571	1.64879	8.33204	5.35065	4.52501e-05	0.0109031	2.16381
EEF1D	1.36182	0.821432	1.9022	9.50242	5.29837	5.05452e-05	0.0110964	2.05393
THEMIS	-2.42798	-3.38946	-1.4665	3.85924	-5.30923	4.93961e-05	0.0110964	2.03782
ATP5F1E	1.32692	0.798256	1.85558	9.95885	5.27708	5.28803e-05	0.0113566	2.03403
PFDN5	1.34904	0.809907	1.88818	9.71267	5.26084	5.47351e-05	0.0115049	1.98422
PLCL1	-2.34177	-3.27015	-1.4134	3.11642	-5.30332	5.00181e-05	0.0110964	1.97352
COX4I1	1.41471	0.847446	1.98198	9.15301	5.24334	5.68099e-05	0.0116922	1.93066
COMMD6	1.40051	0.834851	1.96617	8.56524	5.20545	6.15804e-05	0.0124154	1.8439
STAT4	-2.01445	-2.83589	-1.19302	3.99514	-5.15597	6.84332e-05	0.0132559	1.82407
FXYD5	1.13746	0.676879	1.59805	7.79419	5.19224	6.33375e-05	0.0125142	1.79208
SERF2	1.20189	0.704706	1.69908	9.24774	5.08246	8.00876e-05	0.0149375	1.59496
CAMK4	-1.28489	-1.82169	-0.748098	5.10027	-5.03252	8.91469e-05	0.0157265	1.56437
GAPDH	0.984729	0.577353	1.39211	8.03771	5.08216	8.01386e-05	0.0149375	1.54385
GIMAP4	-1.92461	-2.73065	-1.11857	3.18224	-5.02011	9.15559e-05	0.0158496	1.54154
PPDPF	1.00371	0.587514	1.4199	7.59899	5.07037	8.21909e-05	0.0150364	1.49748
TGFBR3	-3.59836	-5.02581	-2.17091	2.70937	-5.29995	5.03767e-05	0.0110964	1.49718
AP000787.1	-1.06248	-1.50535	-0.619614	6.10577	-5.044	8.69752e-05	0.0156223	1.49686
CD52	1.54009	0.888977	2.19121	10.6528	4.97298	0.000101327	0.015889	1.45817
SH3BGRL3	1.14376	0.663985	1.62353	9.19313	5.01216	9.31326e-05	0.0158496	1.44632
GABARAPL2	1.16316	0.673828	1.65249	6.79926	4.99763	9.60908e-05	0.0158496	1.4006
CLIC1	1.14275	0.661923	1.62357	8.14017	4.9968	9.62624e-05	0.0158496	1.39562
RPS5	1.61973	0.928767	2.31069	10.9411	4.92852	0.000111523	0.0166929	1.37884
AL157402.2	-1.39739	-1.99454	-0.800246	4.86239	-4.92	0.000113591	0.0167488	1.35179
LY6E	1.2533	0.72401	1.7826	6.88522	4.97837	0.000100157	0.015889	1.351
LINC01857	1.1666	0.67471	1.65849	6.85716	4.98634	9.84544e-05	0.015889	1.34327
IGKV4-1	2.04696	1.17399	2.91992	3.56434	4.9299	0.000111191	0.0166929	1.32174
AC245014.3	1.37623	0.785505	1.96696	5.21932	4.89815	0.000119083	0.0173003	1.3048
GABARAP	1.10115	0.633544	1.56876	7.86476	4.95098	0.000106246	0.0164001	1.27258
SYTL3	-1.85543	-2.65976	-1.0511	4.20052	-4.84998	0.000132163	0.0185909	1.22949
TNIK	-1.53097	-2.19672	-0.865221	4.25336	-4.83485	0.000136565	0.0185909	1.19838
PRKCA	-1.65819	-2.38651	-0.929868	3.81374	-4.78673	0.000151592	0.0196459	1.10406
CEMIP2	-0.859733	-1.22968	-0.48979	7.52414	-4.88603	0.000122243	0.017502	1.06737
ATP5MG	1.14618	0.648102	1.64425	8.67506	4.83821	0.000135574	0.0185909	1.06512
TOMM7	1.2922	0.727666	1.85674	9.60304	4.81244	0.000143364	0.0188839	1.03699
JUND	0.967376	0.54647	1.38828	8.5495	4.83212	0.000137376	0.0185909	1.01836
HNRNPDL	0.948654	0.534692	1.36261	8.44533	4.8181	0.000141617	0.0188839	0.985175
CAPG	1.22491	0.684384	1.76543	5.89482	4.7645	0.000159092	0.0196459	0.96583
COX7C	1.12383	0.62818	1.61949	9.46404	4.76707	0.000158206	0.0196459	0.934702
DYNLL1	1.09241	0.610915	1.57391	7.17725	4.77003	0.000157193	0.0196459	0.904598
CRYBG2	-1.97112	-2.85191	-1.09033	3.40783	-4.70509	0.000181044	0.0205578	0.900227
DNAJA1	0.98878	0.551191	1.42637	6.92124	4.75073	0.000163924	0.0199927	0.844074
SRP14	1.10287	0.611947	1.59379	8.76907	4.72323	0.000174032	0.0204785	0.827586
PFN1	1.00647	0.558113	1.45483	9.10497	4.71959	0.000175417	0.0204785	0.817636
KLRB1	-1.83812	-2.6704	-1.00584	3.01334	-4.64336	0.000207133	0.0222421	0.814953
ATP5MC2	1.12248	0.622085	1.62288	8.57799	4.71619	0.00017672	0.0204785	0.808186
UBA52	1.4445	0.792314	2.09669	10.7504	4.65664	0.000201213	0.0218438	0.806776
BTF3	1.08857	0.603058	1.57408	9.06874	4.71393	0.000177593	0.0204785	0.806511
ADCY9	-2.63989	-3.80387	-1.47591	2.80273	-4.76835	0.000157765	0.0196459	0.776103
CYBA	1.12051	0.616915	1.62411	9.53173	4.67801	0.000192049	0.0213174	0.749136
TMSB10	1.69623	0.922572	2.4699	11.5461	4.60959	0.000222992	0.0234355	0.748842
NSA2	1.05496	0.581145	1.52877	8.44978	4.68117	0.000190731	0.0213174	0.709559
RPLP0	1.26935	0.690819	1.84788	10.2928	4.61299	0.000221342	0.0234355	0.678817
RNASEK	1.0824	0.594774	1.57002	7.85958	4.66692	0.000196751	0.0215967	0.672364
NKG7	-1.27726	-1.86886	-0.685668	4.81306	-4.53924	0.000260103	0.0266009	0.541146
IGLC1	0.989114	0.536428	1.4418	8.68373	4.59385	0.000230798	0.0240006	0.516537
C1orf21	-3.24992	-4.69996	-1.79989	2.32156	-4.71218	0.000178272	0.0204785	0.501584
ABCB1	-1.72647	-2.53811	-0.914832	3.63212	-4.47223	0.000301284	0.0283747	0.471564
CD2	-1.74395	-2.56795	-0.919954	3.37211	-4.44974	0.000316537	0.0289543	0.421822
PPM1L	-1.18087	-1.73607	-0.62567	4.88833	-4.47178	0.000301583	0.0283747	0.409599
RACK1	1.29742	0.686686	1.90815	10.6041	4.46639	0.000305176	0.0284419	0.399849
SSR2	0.990594	0.531585	1.4496	7.31614	4.53734	0.000261189	0.0266009	0.384752
SNHG29	1.01508	0.543517	1.48663	8.34499	4.52575	0.000267909	0.0270069	0.377413
IGLC2	1.23849	0.652623	1.82436	11.3305	4.44448	0.000320219	0.0290224	0.364683
GZMA	-1.75795	-2.59494	-0.920963	3.61059	-4.41585	0.000341016	0.0303505	0.351601
COX6B1	1.18728	0.632761	1.7418	7.78768	4.50158	0.000282489	0.0279071	0.348629
OST4	1.0227	0.54322	1.50218	8.30893	4.4844	0.000293345	0.0283747	0.297721
CIB1	1.01335	0.53692	1.48978	7.23655	4.47185	0.000301535	0.0283747	0.285071
MT-ND6	-0.849299	-1.24593	-0.452664	6.87859	-4.50192	0.000282281	0.0279071	0.281787
FTL	1.25575	0.656843	1.85465	10.5199	4.40832	0.000346714	0.030582	0.275857
NCF1	0.890379	0.473671	1.30709	8.28637	4.49232	0.000288287	0.0281979	0.267372
PDRG1	1.40196	0.727702	2.07621	4.43922	4.37157	0.000375916	0.0319692	0.261558
PAM	-1.50446	-2.22875	-0.780167	4.06245	-4.36712	0.000379623	0.0319692	0.260767
HINT1	1.06778	0.56394	1.57163	8.88443	4.45569	0.000312428	0.0288456	0.254264
RPL23	1.34499	0.698639	1.99133	10.9219	4.37501	0.000373082	0.0319692	0.246477
RMRP	-2.03053	-3.00638	-1.05468	2.60814	-4.37475	0.000373296	0.0319692	0.234812
TMA7	1.00836	0.528897	1.48782	8.92537	4.4217	0.000336663	0.0302354	0.178495
RPL8	1.56451	0.802452	2.32656	11.3326	4.31637	0.000424529	0.0328021	0.152196
NACA	1.29705	0.66706	1.92703	10.7314	4.32864	0.000413202	0.0327667	0.123849
HLA-DRB1	1.01842	0.527044	1.50979	9.90269	4.35754	0.000387713	0.0319692	0.107927
IPCEF1	-2.02744	-3.02049	-1.03438	2.80112	-4.29242	0.000447564	0.0337518	0.0728932
EEF1B2	1.26243	0.646489	1.87837	10.5939	4.30919	0.00043131	0.0330144	0.0728906
POLD4	0.990858	0.515884	1.46583	7.4421	4.386	0.000364164	0.031837	0.055013
COX8A	1.05638	0.547418	1.56534	6.68734	4.36378	0.000382422	0.0319692	0.050361
CDKN2D	0.889709	0.460365	1.31905	6.52204	4.35682	0.000388329	0.0319692	0.0236923
FXYD1	1.17074	0.594833	1.74665	4.74126	4.274	0.000466125	0.0346229	0.0105426
MUS81	1.47118	0.742006	2.20036	4.0153	4.2419	0.000500349	0.0360799	0.00989984
TNF	1.68496	0.848046	2.52188	3.86494	4.23288	0.000510422	0.0360863	-0.00574856
UBB	0.925782	0.477331	1.37423	8.16356	4.34031	0.000402712	0.0326098	-0.0242687
PSMB9	1.06403	0.547873	1.58019	7.61517	4.33411	0.000408254	0.0327667	-0.0292145
NME2	1.14861	0.590054	1.70716	8.27256	4.3235	0.000417918	0.0327667	-0.0377632
RPL36	1.56531	0.785706	2.3449	11.5083	4.22139	0.000523545	0.0360863	-0.0389123
FAU	1.55872	0.781798	2.33565	11.5453	4.2181	0.000527363	0.0360863	-0.043282
CTSZ	0.952481	0.489357	1.4156	7.00062	4.32401	0.000417443	0.0327667	-0.0667725
EIF3K	1.1342	0.580399	1.688	8.16447	4.30591	0.000434444	0.0330144	-0.0687266
SERTAD1	1.98284	0.991325	2.97435	3.4286	4.20452	0.000543428	0.0360863	-0.0800321
HMGN1	0.956134	0.490356	1.42191	8.18638	4.31586	0.000425009	0.0328021	-0.092096
RPS15	1.60285	0.798269	2.40743	11.6759	4.18843	0.000563099	0.0360863	-0.100346
OAZ1	0.966137	0.49183	1.44044	9.27869	4.28259	0.000457374	0.0342303	-0.108799
RPS21	1.69008	0.839981	2.54018	11.9711	4.1799	0.000573825	0.0360863	-0.109854
HLA-DQA2	1.08533	0.545785	1.62487	6.27124	4.22923	0.000514553	0.0360863	-0.13467
RPL24	1.31041	0.652422	1.9684	10.8958	4.18713	0.000564723	0.0360863	-0.152103
RPL31	1.19493	0.598916	1.79094	10.4355	4.21516	0.000530803	0.0360863	-0.15564
PPP2R2B	-2.93738	-4.35617	-1.51859	2.19583	-4.3528	0.000391783	0.0319869	-0.163716
IGHV3-15	2.18938	1.09262	3.28615	2.88552	4.19696	0.000552579	0.0360863	-0.174012
LIMD2	0.981153	0.496049	1.46626	8.27824	4.25235	0.000488939	0.0357795	-0.191615
CD37	1.1038	0.550268	1.65734	10.3271	4.19251	0.000558048	0.0360863	-0.195469
PSME1	0.905434	0.458659	1.35221	8.21916	4.26084	0.000479863	0.0353773	-0.20457
RPS20	1.31347	0.648805	1.97814	11.0277	4.15474	0.000606656	0.0370207	-0.213058
AL392172.2	1.22562	0.606694	1.84454	4.67868	4.16337	0.00059518	0.0367486	-0.213547
GPRIN3	-1.51092	-2.28137	-0.74048	3.44606	-4.12315	0.000650572	0.0394294	-0.224309
ERP29	0.937379	0.473088	1.40167	8.11746	4.24475	0.000497213	0.0360799	-0.22641
LINC01781	1.03558	0.520161	1.551	6.90182	4.22426	0.000520233	0.0360863	-0.238507
SIGLEC6	1.48975	0.727718	2.25179	3.79835	4.11023	0.000669445	0.03991	-0.254816
UBC	0.89116	0.447592	1.33473	8.62332	4.22399	0.000520547	0.0360863	-0.268213
ARPC3	0.921813	0.460625	1.383	9.39792	4.20235	0.000546037	0.0360863	-0.280259
AC253572.2	1.19351	0.593264	1.79375	6.11232	4.18047	0.000573093	0.0360863	-0.287215
HLA-DQB1	0.974706	0.484751	1.46466	9.21322	4.18259	0.000570421	0.0360863	-0.328122
RPS7	1.45733	0.705984	2.20867	11.5357	4.078	0.000718969	0.0412362	-0.329422
TAGLN2	0.839339	0.419126	1.25955	7.91915	4.19948	0.000549513	0.0360863	-0.331823
RPL29	1.46765	0.710985	2.22431	11.4027	4.078	0.000718958	0.0412362	-0.33782
PPIA	0.909454	0.451719	1.36719	9.033	4.17729	0.000577146	0.0360863	-0.345943
NDUFA3	0.888623	0.442988	1.33426	6.83984	4.19243	0.000558146	0.0360863	-0.34998
VIM	0.881103	0.438456	1.32375	8.48895	4.18501	0.000567372	0.0360863	-0.351714
IFI30	0.841147	0.418663	1.26363	6.86405	4.1859	0.000566258	0.0360863	-0.374093
UQCR11	1.00238	0.496492	1.50827	7.54837	4.16586	0.000591913	0.0367486	-0.391139
KLRD1	-1.96675	-2.98674	-0.946753	2.78062	-4.05395	0.000758305	0.0418508	-0.399132
NRGN	-2.1263	-3.23129	-1.02131	3.22753	-4.04569	0.0007723	0.0421215	-0.407926
LTB	1.12283	0.544949	1.70072	10.3727	4.08509	0.000707757	0.0412362	-0.41757
IGHA2	1.13112	0.546563	1.71568	4.91014	4.06826	0.000734646	0.0412362	-0.418673
ELOB	1.02653	0.507029	1.54604	7.3427	4.15442	0.000607081	0.0370207	-0.429726
RPS28	1.68298	0.801721	2.56425	12.2157	4.01515	0.00082637	0.0437832	-0.436229
BST2	0.951448	0.463274	1.43962	5.81826	4.09768	0.00068831	0.0404751	-0.462577
NDUFB5	0.889027	0.434186	1.34387	6.07517	4.10944	0.000670621	0.03991	-0.465537
RPS13	1.48866	0.707501	2.26983	11.6412	4.00666	0.00084207	0.0437832	-0.468324
CDC14A	-0.890152	-1.34663	-0.433679	5.93824	-4.09993	0.000684889	0.0404751	-0.486283
CLIP4	-1.8976	-2.89468	-0.900511	3.12953	-4.00128	0.000852167	0.0440762	-0.48756
CEP68	-1.10755	-1.68414	-0.530959	4.6952	-4.03853	0.000784641	0.0421276	-0.491414
SNHG8	0.936736	0.458688	1.41478	7.86399	4.11977	0.000655457	0.0394833	-0.507626
NCALD	-1.72677	-2.64306	-0.810474	2.86436	-3.96211	0.000929473	0.0446602	-0.546767
ACP5	1.05637	0.504188	1.60856	5.29587	4.02216	0.000813632	0.0434479	-0.549136
RPL18	1.43364	0.67367	2.19361	11.5405	3.96617	0.000921147	0.0446602	-0.559611
ZNHIT1	1.10213	0.530578	1.67368	6.05728	4.0542	0.000757876	0.0418508	-0.562729
RPL36AL	0.955446	0.462331	1.44856	9.03164	4.07367	0.000725896	0.0412362	-0.574067
HLA-DPA1	1.07744	0.512274	1.64261	10.2659	4.00815	0.000839295	0.0437832	-0.577405
TCL1A	0.997666	0.48304	1.51229	8.25615	4.07588	0.000722349	0.0412362	-0.581656
RPL10A	1.29643	0.610374	1.98249	11.0326	3.97298	0.000907333	0.0446602	-0.584689
MYL6	0.937963	0.453425	1.4225	8.57644	4.06992	0.000731944	0.0412362	-0.596595
SNHG7	0.9596	0.464094	1.45511	7.37099	4.07164	0.000729162	0.0412362	-0.629881
HLA-DQA1	0.875068	0.420054	1.33008	9.31481	4.04338	0.000776265	0.0421215	-0.638158
CHCHD2	0.92565	0.444911	1.40639	7.96876	4.04823	0.000767966	0.0421215	-0.640639
MYL12B	0.864057	0.415997	1.31212	7.79963	4.05446	0.000757438	0.0418508	-0.640808
RPL14	1.30401	0.608123	1.99989	11.1629	3.93976	0.000976687	0.0461289	-0.641182
ID2	-1.37774	-2.11666	-0.638826	3.47898	-3.92012	0.00102017	0.0466585	-0.641869
TMEM258	1.04921	0.503335	1.59509	6.93284	4.04106	0.000780264	0.0421215	-0.647505
SDR42E2	2.0532	0.952507	3.15389	3.12996	3.92186	0.00101624	0.0466585	-0.651521
RPS10	1.35027	0.627135	2.07341	11.1436	3.9258	0.00100742	0.0466585	-0.651542
CD3D	-1.25932	-1.93467	-0.583968	3.72505	-3.92043	0.00101948	0.0466585	-0.664484
AC016831.7	-0.940452	-1.43632	-0.444588	5.34518	-3.98751	0.000878588	0.0446602	-0.672228
TC2N	-1.39416	-2.14314	-0.645179	4.02619	-3.91353	0.00103518	0.046911	-0.673616
ERH	0.887355	0.422254	1.35246	6.77134	4.01123	0.000833581	0.0437832	-0.730142
MRPS34	0.945763	0.445077	1.44645	5.97383	3.97141	0.000910504	0.0446602	-0.744488
HIGD2A	0.845752	0.402698	1.28881	7.19253	4.01341	0.000829558	0.0437832	-0.752039
RPS9	1.28393	0.590179	1.97769	11.0348	3.89102	0.00108818	0.0479917	-0.754579
RABAC1	0.983358	0.466054	1.50066	6.71828	3.99663	0.000861003	0.0443013	-0.760831
HLA-DPB1	1.10383	0.508514	1.69915	10.5014	3.89836	0.00107062	0.0476726	-0.782779
PYCARD	0.983367	0.458193	1.50854	5.81809	3.93677	0.000983195	0.0461289	-0.787271
ICAM3	0.885801	0.416542	1.35506	6.31988	3.96873	0.000915938	0.0446602	-0.787413
DYNLRB1	0.865679	0.406985	1.32437	6.37488	3.96791	0.000917604	0.0446602	-0.788386
GNG5	0.852572	0.403774	1.30137	7.1754	3.99399	0.000866042	0.0443297	-0.792085
MAP1LC3B	0.801594	0.378265	1.22492	6.63484	3.98111	0.000891135	0.0446602	-0.801228
CHCHD10	0.886416	0.417878	1.35495	7.4554	3.9776	0.000898103	0.0446602	-0.819317
C19orf53	1.00204	0.470792	1.5333	7.03188	3.96564	0.000922217	0.0446602	-0.826035
CDK12	0.929297	0.437245	1.42135	6.81168	3.97074	0.000911867	0.0446602	-0.826759
S100A10	0.825468	0.387459	1.26348	7.07106	3.96228	0.000929131	0.0446602	-0.832518
ST13	0.826594	0.387873	1.26532	7.42951	3.96124	0.000931269	0.0446602	-0.868337
PRDX1	0.78559	0.366506	1.20467	6.69018	3.94114	0.000973704	0.0461289	-0.885418
ATP5ME	0.845021	0.395003	1.29504	7.70268	3.94789	0.00095924	0.0457794	-0.887074
PAG1	-0.859014	-1.32233	-0.395698	5.76224	-3.89807	0.00107129	0.0476726	-0.913475
FYN	-0.753328	-1.15574	-0.350912	6.76492	-3.93583	0.00098524	0.0461289	-0.92422
UQCR10	1.03896	0.481091	1.59683	7.23609	3.91556	0.00103054	0.046911	-0.924474
SUMO2	0.779008	0.362246	1.19577	8.15784	3.92989	0.000998299	0.0465198	-0.934475
CD72	0.779865	0.360555	1.19917	6.57131	3.91032	0.0010426	0.0470314	-0.955238
PSMA7	0.89155	0.411229	1.37187	7.62201	3.90249	0.00106085	0.0476371	-0.983816
RPL22L1	0.907433	0.417272	1.39759	7.4739	3.89227	0.00108518	0.0479917	-1.01023
IFITM2	0.864565	0.395164	1.33397	7.55283	3.8724	0.00113407	0.0497932	-1.06788

## Sheet: ADA_vs_NAIVE_CD4_T
Gene	logFC	CI.L	CI.R	AveExpr	t	P.Value	adj.P.Val	B
PF4	-4.56758	-5.35414	-3.78102	3.51674	-12.1018	9.68463e-11	1.13562e-06	12.6919
PPBP	-3.75918	-4.46575	-3.0526	4.49971	-11.0875	4.5792e-10	2.68478e-06	12.5714
JUN	2.64929	2.09982	3.19876	7.01223	10.0482	2.51478e-09	9.82943e-06	11.228
FOS	2.22447	1.70094	2.74799	6.29417	8.85499	2.07334e-08	6.078e-05	9.39207
AC103591.3	2.73515	2.07358	3.39672	4.67752	8.61593	3.23184e-08	6.3161e-05	8.73331
HSPA1B	4.68591	3.55567	5.81615	2.9261	8.64014	3.08877e-08	6.3161e-05	8.31601
NRGN	-2.8991	-3.65995	-2.13825	3.4862	-7.94081	1.17847e-07	0.00019741	7.48371
MTRNR2L8	-2.05424	-2.61111	-1.49737	4.79612	-7.68775	1.94395e-07	0.000284935	7.28652
AL021918.5	2.42116	1.74225	3.10007	3.70844	7.43208	3.25149e-07	0.00038127	6.6325
CAVIN2	-3.30858	-4.22344	-2.39372	2.4455	-7.53677	2.63117e-07	0.000342812	6.46622
DUSP1	1.96226	1.39354	2.53098	5.79306	7.19048	5.32978e-07	0.000520808	6.36471
IGKC	2.46426	1.75794	3.17059	3.72634	7.27081	4.51819e-07	0.000481639	6.29375
GNG11	-2.97955	-3.86971	-2.0894	2.30874	-6.97567	8.32499e-07	0.000750914	5.48551
GP1BB	-2.63675	-3.45849	-1.81501	2.73066	-6.68704	1.53053e-06	0.00119647	5.03292
PF4V1	-3.33298	-4.35869	-2.30726	1.63182	-6.77178	1.2785e-06	0.00107083	4.98155
HSPA1A	1.89077	1.25325	2.52829	4.82908	6.1808	4.57167e-06	0.00315338	4.33127
IER2	1.69821	1.11907	2.27735	7.27286	6.11091	5.3307e-06	0.00341965	4.19697
AC022217.3	1.73114	1.13907	2.32322	6.25255	6.09336	5.54096e-06	0.00341965	4.16032
AC243829.2	-2.83212	-3.77749	-1.88674	0.928109	-6.24317	3.98799e-06	0.0029227	4.02729
RGS18	-2.48259	-3.36549	-1.59968	3.46298	-5.85987	9.30131e-06	0.00519368	3.59337
CYB5D2	1.70754	1.0906	2.32448	4.98699	5.76798	1.14246e-05	0.00608929	3.47299
TUBB1	-2.92235	-3.96121	-1.8835	2.41506	-5.8624	9.24885e-06	0.00519368	3.34158
RMRP	-2.16072	-2.96631	-1.35513	2.563	-5.58962	1.70738e-05	0.00870468	2.98946
AC105402.3	-2.31017	-3.17575	-1.44458	4.26655	-5.562	1.81755e-05	0.00888024	2.86668
JUNB	1.86042	1.15127	2.56957	8.01259	5.46728	2.25363e-05	0.0105704	2.83233
MT-ND6	-1.25328	-1.75808	-0.748477	6.56785	-5.17398	4.41075e-05	0.0198925	2.1639
AC245014.3	1.62512	0.964548	2.2857	5.00013	5.127	4.91528e-05	0.0210561	2.09732
IFITM1	1.82259	1.08033	2.56485	3.56425	5.11718	5.02789e-05	0.0210561	2.07038
SDR42E2	1.66798	0.972052	2.3639	3.6734	4.99489	6.67162e-05	0.0252359	1.81778
RPS26	1.85746	1.08284	2.63208	10.5426	4.99723	6.63564e-05	0.0252359	1.80535
LINC01871	1.19409	0.691385	1.6968	7.16147	4.95019	7.4006e-05	0.0271186	1.67194
PRKAR2B	-2.43505	-3.4497	-1.42041	2.05879	-5.0014	6.57172e-05	0.0252359	1.63784
ATP2B1-AS1	1.85503	1.06662	2.64344	4.3443	4.90341	8.25006e-05	0.028453	1.62351
S100A9	-1.5278	-2.1753	-0.880301	5.10615	-4.91728	7.98832e-05	0.0283852	1.61071
AC026979.2	1.62901	0.934617	2.32341	5.58728	4.88896	8.53197e-05	0.0285845	1.56362
KLRD1	-2.1575	-3.08283	-1.23218	3.27502	-4.85912	9.1454e-05	0.0289835	1.52226
PPP1R15A	1.25912	0.719798	1.79844	5.40159	4.86541	9.01248e-05	0.0289835	1.50747
H1FX	1.3437	0.758852	1.92855	7.22483	4.78803	0.000107929	0.0333047	1.31953
PDGFD	-1.90151	-2.74147	-1.06156	1.91052	-4.71785	0.000127144	0.038228	1.18751
AC008569.1	-1.30178	-1.88075	-0.722798	4.51513	-4.68569	0.000137071	0.039762	1.12617
S100A8	-1.7042	-2.46617	-0.942228	4.91442	-4.66101	0.000145213	0.0405421	1.04599
MT-ATP8	-1.35245	-1.95992	-0.744981	8.24363	-4.63975	0.000152622	0.0412916	1.03427
GZMK	1.12999	0.621732	1.63824	6.23378	4.63331	0.00015494	0.0412916	0.960766
GADD45G	2.42767	1.34654	3.5088	1.68081	4.67962	0.000139028	0.039762	0.933086
C12orf57	1.60573	0.876376	2.33509	8.3878	4.58809	0.000172252	0.0433756	0.928704
TNF	1.34947	0.735982	1.96295	4.39697	4.58413	0.000173857	0.0433756	0.918944
AL450992.1	1.99468	1.0859	2.90347	2.29762	4.57417	0.000177965	0.0434753	0.856714
AGAP1	-1.32194	-1.92994	-0.713939	3.95866	-4.53112	0.000196867	0.0461692	0.793931
AL513303.1	2.48342	1.34608	3.62076	1.70481	4.55051	0.000188114	0.0450168	0.646148
ACRBP	-2.83862	-4.12902	-1.54822	0.997927	-4.5844	0.00017375	0.0433756	0.5337

## Sheet: ADA_vs_NAIVE_CD8_T
Gene	logFC	CI.L	CI.R	AveExpr	t	P.Value	adj.P.Val	B
HBA2	-8.418	-9.32409	-7.51191	2.55142	-18.214	1.46697e-71	1.65723e-67	143.615
HBA1	-5.27041	-5.95958	-4.58123	3.84911	-14.9927	1.2953e-49	7.31651e-46	99.2082
PPBP	-4.09389	-4.76346	-3.42433	4.43443	-11.987	1.30803e-32	4.92561e-29	61.8909
PF4	-4.2695	-5.16079	-3.37821	3.21534	-9.39128	9.19801e-21	2.59775e-17	34.9604
JUN	2.46459	1.93449	2.99469	7.44734	9.11492	1.1636e-19	2.62904e-16	33.7348
HSPA1B	4.60019	3.56257	5.63781	2.59905	8.69165	4.93949e-18	9.30023e-15	28.5209
MTRNR2L8	-2.15884	-2.75429	-1.56339	4.97845	-7.10789	1.36532e-12	2.20343e-09	18.0297
IER2	1.83745	1.32584	2.34906	7.65322	7.04114	2.19759e-12	3.10327e-09	17.6101
NRGN	-3.15865	-4.05702	-2.26028	3.09452	-6.89305	6.22327e-12	7.81158e-09	16.164
FOS	1.88439	1.34073	2.42805	6.01336	6.79528	1.22322e-11	1.38187e-08	15.9604
HSPA1A	2.22941	1.58176	2.87705	4.38431	6.74868	1.68272e-11	1.72816e-08	15.6048
AC103591.3	2.17857	1.52168	2.83546	4.91696	6.50193	8.79932e-11	8.28382e-08	14.0342
DUSP1	1.66566	1.14755	2.18376	6.25181	6.30279	3.20562e-10	2.78568e-07	12.8383
AL021918.5	2.35839	1.62198	3.0948	4.10838	6.27857	3.74176e-10	3.01934e-07	12.6107
AC026979.2	1.78357	1.21787	2.34927	5.61403	6.18117	6.93009e-10	5.21928e-07	12.1098
RGS18	-2.7131	-3.58347	-1.84273	2.801	-6.11123	1.07284e-09	7.57491e-07	11.486
TRBV28	2.25186	1.51134	2.99238	3.64726	5.96171	2.68852e-09	1.68734e-06	10.7682
FGFBP2	1.66826	1.11878	2.21773	7.34518	5.95226	2.84719e-09	1.69288e-06	10.7651
CAVIN2	-3.31195	-4.40021	-2.22368	2.28515	-5.96642	2.61256e-09	1.68734e-06	10.3362
JUNB	1.53682	1.01946	2.05419	7.95064	5.82361	6.16273e-09	3.31526e-06	10.019
LGALS1	1.4871	0.985128	1.98908	7.73022	5.80798	6.76175e-09	3.47216e-06	9.92237
GP1BB	-3.37536	-4.49938	-2.25133	1.93876	-5.88722	4.21509e-09	2.38089e-06	9.8469
AC245014.3	1.74426	1.15305	2.33546	5.23806	5.78413	7.78609e-09	3.82432e-06	9.81843
AC105402.3	-2.47038	-3.31773	-1.62304	3.82168	-5.71572	1.16349e-08	5.36665e-06	9.32502
GNG11	-3.10348	-4.16863	-2.03833	2.44527	-5.7122	1.18763e-08	5.36665e-06	9.03141
TNF	2.77635	1.80848	3.74422	3.75519	5.62372	1.98279e-08	8.29614e-06	8.70986
PF4V1	-2.99308	-4.03549	-1.95066	1.88931	-5.62914	1.92197e-08	8.29614e-06	8.63766
AC022217.3	1.46378	0.938961	1.98861	6.20079	5.46801	4.79929e-08	1.86957e-05	8.07376
TUBB1	-3.5269	-4.77229	-2.28151	1.97872	-5.55206	2.98685e-08	1.20509e-05	7.92271
IKZF2	-1.38537	-1.88479	-0.885946	6.2368	-5.43831	5.66578e-08	2.13355e-05	7.89831
COPS9	1.37443	0.867704	1.88116	7.30718	5.3176	1.10278e-07	4.01875e-05	7.27205
IGKC	2.12234	1.33884	2.90585	4.10224	5.31054	1.14608e-07	4.04602e-05	7.2672
GZMH	1.49503	0.928152	2.06192	8.45848	5.1704	2.43802e-07	8.34614e-05	6.5624
HLA-DRB1	1.39576	0.865382	1.92614	6.06612	5.15929	2.58625e-07	8.59319e-05	6.48398
LY6E	1.28072	0.786221	1.77522	7.16217	5.07754	3.97917e-07	0.000124868	6.04662
CLIC3	1.46444	0.896948	2.03193	5.33965	5.05917	4.37974e-07	0.000133724	6.01175
C1orf56	-1.34971	-1.87366	-0.825763	5.72959	-5.05031	4.58665e-07	0.000136356	5.93784
RPS26	1.92225	1.17104	2.67346	10.5008	5.01665	5.46217e-07	0.000158221	5.83914
ELOB	1.33521	0.811731	1.85868	7.95692	5.00055	5.9357e-07	0.000167639	5.69462
GZMB	1.42299	0.862568	1.9834	8.21136	4.978	6.66645e-07	0.000183685	5.61289
S100A8	-1.41902	-1.98098	-0.857047	4.9657	-4.95041	7.67874e-07	0.00020654	5.48052
AL513303.1	3.70859	2.27758	5.1396	2.09715	5.08081	3.91164e-07	0.000124868	5.43624
CES1	2.02824	1.21929	2.8372	3.79149	4.91541	9.17705e-07	0.0002411	5.35006
MIF	1.42739	0.854895	1.99988	8.40005	4.88809	1.05389e-06	0.000267493	5.19044
PAXX	1.23847	0.74153	1.73541	6.80445	4.88592	1.06552e-06	0.000267493	5.11838
POLR2L	1.26219	0.754368	1.77002	7.59331	4.87278	1.13847e-06	0.000279594	5.06658
GADD45B	1.32485	0.790613	1.85909	5.90517	4.86181	1.20312e-06	0.000289183	5.03873
ATP5PD	1.24875	0.744548	1.75294	7.11649	4.85556	1.24147e-06	0.000292186	4.98131
LAIR2	1.5909	0.941948	2.23985	4.62445	4.80615	1.58917e-06	0.000362373	4.84333
XCL2	1.47688	0.87421	2.07956	5.24554	4.8043	1.60385e-06	0.000362373	4.81528
C12orf57	1.3833	0.816677	1.94992	8.16164	4.78617	1.75487e-06	0.00037563	4.70892
UQCR11	1.338	0.789838	1.88617	8.24653	4.78532	1.76227e-06	0.00037563	4.6913
HOPX	1.19321	0.705338	1.68109	7.30903	4.79485	1.68094e-06	0.000372345	4.67926
EIF3K	1.37093	0.804688	1.93717	8.36337	4.74656	2.13378e-06	0.000438279	4.52568
COX8A	1.20644	0.708608	1.70426	7.34727	4.75107	2.08695e-06	0.000436598	4.48601
LINC01871	1.34621	0.788529	1.9039	8.38029	4.7325	2.28619e-06	0.000461198	4.45516
SELENOW	1.19959	0.701423	1.69775	6.99888	4.72091	2.41981e-06	0.00047959	4.34705
ATP5ME	1.25764	0.734687	1.78059	7.92924	4.71477	2.49354e-06	0.000485682	4.34394
PPP1R15A	1.29373	0.750674	1.83679	5.66095	4.67051	3.0928e-06	0.000592192	4.16047
LYZ	-1.21733	-1.73375	-0.700906	5.72729	-4.62136	3.91982e-06	0.000738038	3.91299
MT-ND6	-1.15203	-1.64162	-0.662434	6.87441	-4.6131	4.07806e-06	0.000755243	3.84696
PET100	1.16668	0.67004	1.66333	7.13631	4.60547	4.22974e-06	0.000770699	3.82025
MT1E	1.59123	0.908804	2.27366	4.19982	4.57134	4.97713e-06	0.00086979	3.79722
DCTN3	1.25399	0.717591	1.79039	5.73432	4.58324	4.70327e-06	0.000843379	3.76172
GNG5	1.16328	0.664262	1.6623	7.08809	4.57018	5.00454e-06	0.00086979	3.66525
FOSB	1.40613	0.799783	2.01247	5.27993	4.54644	5.60045e-06	0.000944303	3.65271
DNAJB1	1.15674	0.658638	1.65485	6.66561	4.55283	5.43375e-06	0.000930077	3.5873
HLA-DRB5	1.29939	0.733907	1.86488	4.43412	4.50489	6.8103e-06	0.00111501	3.44176
HLA-DPA1	1.12778	0.638693	1.61687	6.82985	4.52068	6.32355e-06	0.00105055	3.43445
APRT	1.19774	0.675221	1.72027	7.69846	4.49391	7.16938e-06	0.00115704	3.35325
PTTG1	2.0528	1.14768	2.95792	3.5539	4.44638	8.94474e-06	0.00134732	3.26371
ATP5F1D	1.14948	0.645916	1.65305	7.37362	4.47519	7.82433e-06	0.00124495	3.25121
PSMB8	1.13554	0.637139	1.63395	7.35176	4.46671	8.13934e-06	0.00127709	3.20844
PRDX2	1.15554	0.646363	1.66472	6.77579	4.44918	8.82935e-06	0.00134732	3.14403
CLIC1	1.1488	0.642462	1.65513	7.9372	4.44807	8.87504e-06	0.00134732	3.13686
DPM3	1.21022	0.674291	1.74614	5.77163	4.42716	9.77601e-06	0.00140256	3.07779
PYCARD	1.21524	0.677003	1.75347	5.81777	4.42645	9.8081e-06	0.00140256	3.07691
VCAN	-1.63062	-2.35712	-0.904132	3.64082	-4.40036	1.10589e-05	0.00145271	3.07614
NDUFA3	1.13496	0.633138	1.63678	7.28374	4.434	9.47195e-06	0.00140256	3.07044
RNASEK	1.14932	0.640435	1.65821	7.75196	4.42778	9.74815e-06	0.00140256	3.05173
CTSW	1.15894	0.644972	1.67292	8.07161	4.42068	1.00727e-05	0.00142239	3.02704
ASCL2	1.60239	0.885738	2.31904	4.21207	4.38356	1.19438e-05	0.00155091	3.00311
TPI1	1.14254	0.634597	1.65047	6.47743	4.40985	1.05873e-05	0.00145271	2.97327
NDUFA13	1.14929	0.638208	1.66037	7.64117	4.40866	1.06454e-05	0.00145271	2.97139
ATP5MF	1.12546	0.624088	1.62683	7.23232	4.40085	1.10344e-05	0.00145271	2.92683
SLC38A2	1.11244	0.616877	1.608	6.85988	4.40093	1.10301e-05	0.00145271	2.92059
DNAJA1	1.10299	0.60681	1.59916	7.3096	4.35813	1.34127e-05	0.00172185	2.7387
COX6A1	1.11376	0.610416	1.6171	7.52833	4.33805	1.46925e-05	0.00186495	2.66148
UBL5	1.20659	0.659653	1.75353	8.26962	4.32501	1.55854e-05	0.00195632	2.65377
BST2	1.13006	0.61739	1.64272	6.16456	4.32146	1.58368e-05	0.00196602	2.60288
GSTK1	1.09644	0.598404	1.59448	7.44686	4.31607	1.62272e-05	0.00199259	2.56263
FXYD5	1.1675	0.635932	1.69906	7.98575	4.30591	1.69869e-05	0.00202001	2.55825
C9orf16	1.09418	0.596064	1.59229	7.24868	4.3065	1.69413e-05	0.00202001	2.52225
SLC2A3	1.08548	0.591411	1.57956	6.75919	4.30723	1.68862e-05	0.00202001	2.52083
MRPL41	1.14985	0.625465	1.67424	5.92002	4.29888	1.75322e-05	0.00206314	2.52046
IFITM2	1.29651	0.702872	1.89016	8.74223	4.28172	1.89349e-05	0.00216069	2.51417
SNHG8	1.23938	0.672255	1.8065	7.87373	4.28443	1.87063e-05	0.00215638	2.50297
COMMD6	1.31866	0.714003	1.92332	8.75964	4.27552	1.94674e-05	0.00219923	2.49688
MT2A	1.10905	0.602854	1.61526	7.73375	4.29532	1.78144e-05	0.00207473	2.48526
UQCR10	1.10793	0.599589	1.61627	7.64991	4.27291	1.96958e-05	0.00220301	2.394
SHBG	3.93131	2.18158	5.68104	0.879019	4.40485	1.08332e-05	0.00145271	2.32158
TMEM258	1.09365	0.589952	1.59735	7.56944	4.2567	2.11721e-05	0.00234492	2.32113
COX7A2	1.13086	0.60824	1.65348	7.9279	4.24217	2.25847e-05	0.00242719	2.28306
MAP1LC3B	1.06593	0.57404	1.55782	6.67587	4.24841	2.19676e-05	0.00240939	2.27242
CD81	1.05987	0.57047	1.54928	7.20896	4.24574	2.22302e-05	0.00241476	2.25802
WDR83OS	1.08861	0.58529	1.59192	6.71709	4.24029	2.27744e-05	0.00242719	2.25244
MRPL57	1.12672	0.604809	1.64863	6.35401	4.23239	2.35857e-05	0.00246711	2.24102
NDUFB10	1.07273	0.576452	1.56902	6.96601	4.23769	2.30385e-05	0.00243239	2.23333
KMT2E-AS1	1.56523	0.833244	2.29721	4.21659	4.1922	2.81611e-05	0.00281536	2.22471
GAPDH	1.31892	0.704106	1.93373	8.77796	4.20573	2.65339e-05	0.00272503	2.21854
LRRC75A	-1.6548	-2.43413	-0.87547	3.72337	-4.16284	3.20233e-05	0.00308116	2.12062
GZMK	1.17868	0.627755	1.7296	8.26777	4.19441	2.78888e-05	0.00281304	2.11754
PLAAT4	1.12843	0.601712	1.65515	8.14622	4.20012	2.71967e-05	0.00276794	2.11493
RABAC1	1.06162	0.567206	1.55603	6.93354	4.20965	2.60795e-05	0.00270294	2.11489
KANSL1-AS1	1.26368	0.668411	1.85895	5.16047	4.16188	3.21582e-05	0.00308116	2.02595
SERTAD1	1.6709	0.877144	2.46465	3.91887	4.12696	3.7429e-05	0.00340996	1.98248
IFNG	1.57609	0.826983	2.3252	4.2045	4.1248	3.77807e-05	0.00341447	1.96317
UQCRQ	1.05839	0.560941	1.55584	7.11856	4.17122	3.08719e-05	0.0030593	1.96184
NDUFS5	1.06131	0.561691	1.56093	7.45756	4.16455	3.17852e-05	0.00308116	1.93746
MZT2B	1.13164	0.597299	1.66597	7.84648	4.152	3.35728e-05	0.00318716	1.92733
GSTP1	1.0377	0.548862	1.52655	7.17438	4.1617	3.21835e-05	0.00308116	1.91166
PSME2	1.03747	0.546929	1.52801	7.18446	4.14635	3.44084e-05	0.00323926	1.85177
JPT1	1.07205	0.563759	1.58033	6.09682	4.13495	3.61548e-05	0.00334788	1.82882
TRAPPC1	1.04752	0.551173	1.54388	6.9183	4.13753	3.57531e-05	0.00333804	1.82368
ALOX5AP	1.0706	0.562508	1.5787	6.13543	4.13094	3.67887e-05	0.00337887	1.81224
EPS8	1.88368	0.976085	2.79127	3.14719	4.06894	4.80433e-05	0.0040068	1.76519
ATP5MC2	1.22332	0.63809	1.80856	8.57354	4.09806	4.2402e-05	0.00371144	1.76208
AC253572.2	1.09801	0.574737	1.62129	5.99416	4.11379	3.96229e-05	0.00352457	1.761
ROMO1	1.05742	0.554031	1.5608	6.70217	4.11823	3.88691e-05	0.00348496	1.75476
HINT1	1.29112	0.670073	1.91216	8.87899	4.07577	4.66591e-05	0.00399324	1.70335
PRKAR2B	-2.33236	-3.45737	-1.20735	2.30129	-4.06446	4.89703e-05	0.00401326	1.6889
LDHA	1.02084	0.533229	1.50845	7.027	4.10441	4.12572e-05	0.00364127	1.67933
KRTCAP2	1.05708	0.551172	1.563	7.5554	4.09638	4.27094e-05	0.00371144	1.67055
S100A9	-1.13444	-1.6805	-0.58838	5.12908	-4.07293	4.7229e-05	0.0040068	1.62388
PSMB10	1.03288	0.53742	1.52835	6.80417	4.087	4.44654e-05	0.00383454	1.6198
IFITM1	1.63347	0.838616	2.42833	3.83688	4.02892	5.6965e-05	0.00431902	1.60427
AC044849.1	1.44588	0.743345	2.14841	4.42543	4.03489	5.55415e-05	0.00427286	1.59432
RMRP	-2.52665	-3.75018	-1.30313	2.22645	-4.04854	5.24113e-05	0.00411174	1.5791
RPS5	1.78654	0.914618	2.65846	10.4684	4.017	5.99129e-05	0.00444657	1.56927
HSPH1	1.0678	0.553195	1.58241	5.97341	4.068	4.82362e-05	0.0040068	1.56833
CYTOR	1.0172	0.527129	1.50727	6.6882	4.06925	4.79795e-05	0.0040068	1.5423
GUK1	1.03529	0.535884	1.53469	7.67295	4.06421	4.90246e-05	0.00401326	1.53419
LAMTOR4	1.03558	0.535653	1.53551	7.16236	4.06109	4.96811e-05	0.00403775	1.5224
C17orf49	1.10446	0.569875	1.63905	5.86524	4.05039	5.19986e-05	0.00411174	1.52222
CUTA	1.06717	0.550982	1.58337	6.73976	4.05312	5.13976e-05	0.00411174	1.51117
ECH1	1.06376	0.548755	1.57877	6.02574	4.04946	5.22051e-05	0.00411174	1.49591
BLOC1S1	1.02644	0.529625	1.52326	6.66607	4.05045	5.19862e-05	0.00411174	1.47617
COX6B1	1.09942	0.565102	1.63374	8.08689	4.03394	5.57652e-05	0.00427286	1.45729
CRIP1	1.24525	0.637122	1.85338	8.80601	4.01447	6.05576e-05	0.00444657	1.45353
COX17	1.05418	0.542153	1.5662	6.41391	4.03636	5.51952e-05	0.00427286	1.44031
COX5B	1.03781	0.533323	1.5423	7.53142	4.03304	5.59779e-05	0.00427286	1.41732
CD37	1.06123	0.543845	1.57861	7.86874	4.02127	5.88414e-05	0.00442563	1.38776
NOP10	1.0346	0.53004	1.53915	6.56755	4.02001	5.91546e-05	0.00442563	1.36646
LTB	1.19525	0.608848	1.78164	8.22953	3.99605	6.54457e-05	0.00464994	1.36306
TUBB4B	1.11666	0.569824	1.6635	5.59266	4.0034	6.34521e-05	0.004542	1.3519
C19orf53	1.04083	0.532503	1.54915	7.40869	4.01424	6.06154e-05	0.00444657	1.34851
SEC61G	1.00635	0.514094	1.4986	7.29577	4.00796	6.22423e-05	0.00453646	1.30334
CIB1	1.01533	0.518356	1.51231	7.17988	4.00532	6.29408e-05	0.004542	1.29882
NDUFB4	1.01963	0.520276	1.51898	7.10721	4.00313	6.35245e-05	0.004542	1.2935
TAF10	1.01878	0.518397	1.51916	6.70288	3.99157	6.66901e-05	0.00469808	1.24998
NDUFA11	1.02145	0.519635	1.52326	7.02186	3.99063	6.6955e-05	0.00469808	1.24783
ERP29	1.04148	0.528476	1.55449	7.73286	3.98011	6.99759e-05	0.00487974	1.22168
LIME1	1.03804	0.526516	1.54956	7.74946	3.97846	7.04619e-05	0.00488349	1.21344
LYAR	1.06339	0.536579	1.5902	7.91672	3.95734	7.69659e-05	0.00530173	1.15086
METRNL	1.11975	0.563079	1.67642	5.12278	3.94356	8.15116e-05	0.00554721	1.13171
DYNLL1	0.987789	0.497468	1.47811	7.06691	3.94956	7.95005e-05	0.00544313	1.07354
PSME1	1.18497	0.591645	1.7783	8.67889	3.91543	9.15873e-05	0.00608624	1.0607
GPX4	1.02195	0.512892	1.531	6.82994	3.93578	8.41889e-05	0.0056951	1.04532
SNHG29	1.15038	0.573281	1.72748	8.4079	3.90802	9.44325e-05	0.00620235	1.01704
TOMM5	1.0113	0.506791	1.51582	6.56141	3.92984	8.62865e-05	0.00580225	1.01668
ST6GALNAC3	-1.38156	-2.08064	-0.682483	3.98746	-3.87445	0.000108397	0.0068062	0.985087
NDUFA4	1.06812	0.532645	1.60359	8.05858	3.91064	9.34173e-05	0.00617155	0.981682
HLA-DPB1	0.977628	0.48898	1.46628	7.40037	3.92232	8.9015e-05	0.00595031	0.966675
AL627171.1	2.06188	1.01194	3.11181	2.6886	3.85005	0.000119746	0.00719557	0.944588
CST7	1.18858	0.587976	1.78918	8.83877	3.87978	0.000106057	0.0067581	0.933074
HLA-DRA	1.02698	0.510821	1.54315	5.93401	3.9007	9.73246e-05	0.00634643	0.920236
EIF1B	1.0288	0.511403	1.5462	6.14737	3.89826	9.83051e-05	0.00634643	0.913199
GADD45GIP1	1.01957	0.506812	1.53233	6.27907	3.89825	9.83115e-05	0.00634643	0.906722
CORO1B	1.15282	0.568105	1.73753	5.29461	3.8653	0.000112527	0.00697412	0.863488
UBE2S	1.23951	0.608558	1.87045	4.75473	3.85142	0.000119078	0.00719557	0.852656
GYPC	1.00211	0.495699	1.50852	7.37978	3.87953	0.000106166	0.0067581	0.827436
EMP3	1.1685	0.573678	1.76331	8.71318	3.85131	0.000119132	0.00719557	0.820925
ATP5MC3	0.986925	0.488095	1.48576	7.19879	3.8788	0.000106483	0.0067581	0.814329
NAA38	0.997508	0.492748	1.50227	6.5798	3.87434	0.000108446	0.0068062	0.805549
CSTB	0.979121	0.483004	1.47524	7.08176	3.86917	0.000110764	0.00691324	0.774394
TBCB	1.00119	0.493254	1.50912	6.14583	3.86433	0.000112974	0.00697412	0.772306
BAX	1.00835	0.496422	1.52029	6.06883	3.86159	0.000114245	0.00701427	0.767255
DRAP1	0.970595	0.47738	1.46381	6.99838	3.85804	0.000115909	0.00707795	0.728501
TMED9	1.02097	0.49989	1.54205	5.92353	3.84127	0.000124097	0.00737852	0.702528
NDUFB8	0.980886	0.481133	1.48064	7.21694	3.84795	0.000120774	0.00721894	0.69927
FIS1	0.98816	0.482322	1.494	6.55183	3.82985	0.000129979	0.00768782	0.639359
KIF18A	2.84148	1.37902	4.30394	2.09829	3.80914	0.000141322	0.0082612	0.608552
MRPL34	1.00684	0.488509	1.52518	6.06998	3.80819	0.000141867	0.0082612	0.575076
SNHG25	0.996433	0.483264	1.5096	7.12191	3.80674	0.000142696	0.00826688	0.563303
CCDC124	1.1743	0.564689	1.7839	4.83271	3.77653	0.000161094	0.00905411	0.558718
H2AFZ	0.964484	0.468313	1.46066	7.13887	3.81091	0.000140317	0.00825604	0.555784
COX4I1	1.26324	0.604166	1.92232	9.15456	3.75765	0.000173705	0.00943433	0.530864
ARF5	1.57092	0.746007	2.39583	3.64534	3.73347	0.000191212	0.010094	0.528237
ATP5MD	0.989583	0.478585	1.50058	7.84171	3.79664	0.000148618	0.008566	0.523194
METTL26	1.03941	0.499366	1.57945	5.72094	3.77333	0.000163172	0.0090985	0.473068
LSM7	0.974339	0.469564	1.47911	7.05873	3.78423	0.000156204	0.00895753	0.468648
MTA3	-1.1157	-1.69777	-0.533622	5.06759	-3.75779	0.000173607	0.00943433	0.463756
GZMM	0.993001	0.477819	1.50818	8.01824	3.77881	0.000159634	0.00905411	0.462752
SSR2	0.994015	0.478246	1.50978	7.89003	3.77836	0.000159919	0.00905411	0.462113
HCST	1.44028	0.681583	2.19898	9.63583	3.72172	0.000200302	0.0103799	0.461847
IFI27L2	0.992505	0.477387	1.50762	6.04864	3.77739	0.000160544	0.00905411	0.457137
CSNK2B	0.989002	0.475018	1.50299	6.08589	3.77236	0.000163804	0.0090985	0.437598
ATP2B1-AS1	1.31787	0.623119	2.01263	4.34211	3.71884	0.000202593	0.0104507	0.416528
FAXDC2	-2.20388	-3.37116	-1.0366	2.50842	-3.70151	0.0002169	0.0108903	0.40664
DBI	0.943973	0.453292	1.43465	7.45386	3.7716	0.0001643	0.0090985	0.402469
NEDD8	0.956351	0.458533	1.45417	7.37314	3.76628	0.00016783	0.00924864	0.392854
PSMB6	0.979355	0.468661	1.49005	6.12334	3.75963	0.000172338	0.00943433	0.38649
SNRPD2	1.0515	0.500466	1.60253	8.26749	3.74109	0.000185522	0.00993291	0.36877
MUS81	1.21486	0.573729	1.85599	4.61504	3.71489	0.000205776	0.0105666	0.363236
S100A10	1.22104	0.576055	1.86602	9.01645	3.71147	0.000208565	0.0106133	0.35399
PPDPF	0.955231	0.455922	1.45454	7.82127	3.75064	0.000178619	0.00960887	0.337966
EIF5A	0.942505	0.450129	1.43488	6.76174	3.75277	0.000177109	0.00957319	0.336079
PHB2	0.992706	0.472307	1.51311	6.04922	3.73982	0.000186463	0.00993618	0.326395
ANXA1	1.14678	0.541286	1.75228	8.81538	3.71308	0.000207249	0.0105941	0.325267
FCN1	-1.6012	-2.45609	-0.746316	3.09458	-3.67201	0.000243466	0.0116779	0.321858
MRPS34	0.986227	0.46791	1.50454	6.00653	3.73033	0.000193602	0.0101727	0.289429
KLF6	0.932761	0.443561	1.42196	7.58543	3.73809	0.000187743	0.00995745	0.277751
HIGD2A	0.953862	0.452342	1.45538	7.30759	3.72875	0.000194818	0.0101892	0.260672
SNAP25-AS1	2.13073	0.987689	3.27378	2.63727	3.65453	0.00026061	0.0123702	0.25825
MRPS21	0.945738	0.447562	1.44391	6.84481	3.72181	0.000200235	0.0103799	0.230898
NDUFB2	0.95005	0.447507	1.45259	7.55957	3.70628	0.000212869	0.0107356	0.180611
RAN	0.943776	0.444729	1.44282	7.28167	3.7076	0.000211767	0.010728	0.180292
CHCHD2	1.02606	0.479948	1.57217	8.28322	3.68347	0.0002328	0.0114739	0.155033
TXNDC17	1.05518	0.492214	1.61815	5.2916	3.6746	0.000241016	0.0116779	0.143171
POLR2J	0.965114	0.452413	1.47781	6.20576	3.69046	0.000226514	0.0113227	0.137301
ALYREF	1.19241	0.551286	1.83353	4.56251	3.64628	0.000269098	0.012562	0.119726
NDUFS7	0.988841	0.462021	1.51566	5.85083	3.67985	0.000236122	0.0115043	0.118208
ATP5IF1	0.952376	0.446008	1.45874	7.6247	3.6873	0.000229341	0.0114135	0.117398
DUT	0.966516	0.451974	1.48106	6.33985	3.68259	0.000233601	0.0114739	0.111894
PHPT1	1.01622	0.473603	1.55884	5.60548	3.67164	0.000243821	0.0116779	0.10821
TRMT112	0.940783	0.440058	1.44151	7.19566	3.68346	0.000232816	0.0114739	0.0958567
ARL6IP4	0.935239	0.436957	1.43352	7.23765	3.6797	0.000236258	0.0115043	0.0788003
SOD1	0.967644	0.450944	1.48434	7.73868	3.67149	0.000243957	0.0116779	0.0747726
UBB	1.03714	0.480279	1.59399	8.43619	3.65139	0.000263811	0.0124698	0.0534509
MNDA	-1.5147	-2.34047	-0.688921	3.13043	-3.59608	0.000326539	0.0143004	0.0528836
POLD4	0.967877	0.449565	1.48619	6.14155	3.66096	0.00025418	0.0121159	0.0390778
PSENEN	1.06373	0.489951	1.6375	5.19066	3.63457	0.000281572	0.0129453	0.012726
ATP5MG	1.19263	0.545317	1.83995	9.05555	3.61207	0.000307106	0.013833	0.00507766
PPIB	0.966303	0.446424	1.48618	8.06796	3.64398	0.0002715	0.0126219	-0.018853
MZT2A	0.952008	0.440186	1.46383	6.45413	3.6466	0.000268765	0.012562	-0.0210459
H1FX	0.924579	0.427679	1.42148	6.93528	3.64788	0.000267429	0.012562	-0.0366938
SCAND1	0.946313	0.435513	1.45711	6.12803	3.63203	0.000284355	0.0130055	-0.0739254
DYNLRB1	0.925077	0.426106	1.42405	6.63687	3.6347	0.000281436	0.0129453	-0.0811277
EEF1D	1.32287	0.59602	2.04971	9.52728	3.56812	0.000363324	0.0154303	-0.0890146
COX6C	1.03909	0.474297	1.60389	8.42695	3.60685	0.000313322	0.0139354	-0.0945075
DSTN	0.904332	0.416495	1.39217	7.42639	3.63428	0.000281892	0.0129453	-0.0985213
PIN1	1.0138	0.463216	1.56438	5.50201	3.6099	0.000309677	0.013833	-0.100696
ATP6V0B	0.961796	0.439896	1.4837	5.84784	3.61295	0.000306069	0.013833	-0.126059
MT-ATP8	-1.11089	-1.71866	-0.503118	8.61266	-3.58341	0.000342755	0.014779	-0.130277
STMN1	1.00115	0.455763	1.54654	5.49771	3.59881	0.000323139	0.0142598	-0.145701
SEC61B	0.91782	0.419533	1.41611	7.54336	3.61114	0.000308202	0.013833	-0.16532
PARK7	0.916307	0.418657	1.41396	7.53317	3.6098	0.000309793	0.013833	-0.170978
VPS28	0.931494	0.424863	1.43813	6.52562	3.60457	0.000316078	0.0140029	-0.177291
TSPO	0.904744	0.413423	1.39606	6.96223	3.61016	0.000309367	0.013833	-0.179103
LSM10	1.02402	0.463842	1.58419	5.36934	3.58384	0.000342192	0.014779	-0.180071
DDT	0.940412	0.427595	1.45323	6.71036	3.59519	0.000327658	0.0143004	-0.201317
PA2G4	0.915636	0.416168	1.4151	7.25025	3.59402	0.000329124	0.0143004	-0.223621
YPEL3	0.906831	0.412293	1.40137	6.79715	3.59495	0.000327961	0.0143004	-0.227554
NSA2	1.00949	0.453587	1.56539	8.32425	3.56016	0.000374486	0.015727	-0.267545
JTB	0.89956	0.407218	1.3919	7.03272	3.58203	0.000344569	0.0148007	-0.276434
PFDN5	1.32074	0.582906	2.05857	9.63562	3.50934	0.000453658	0.0186363	-0.280977
LSM2	0.988495	0.444189	1.5328	5.68141	3.56039	0.000374161	0.015727	-0.281247
WDR86-AS1	1.47314	0.646813	2.29947	3.23679	3.49508	0.000478523	0.0194355	-0.28431
HIST1H4C	0.961269	0.432715	1.48982	7.35502	3.56551	0.000366953	0.0155261	-0.285156
MDH2	0.918886	0.414655	1.42312	6.18806	3.57271	0.000357032	0.015278	-0.291305
S100A11	0.918611	0.414014	1.42321	7.84438	3.56905	0.000362047	0.0154303	-0.303729
ZNHIT1	0.900238	0.404349	1.39613	6.61945	3.55909	0.000376018	0.0157329	-0.351129
HMGN2	0.913758	0.40769	1.41983	7.75781	3.53988	0.00040439	0.0168576	-0.402737
NFKBIB	1.21476	0.531206	1.89832	4.36605	3.48404	0.000498656	0.0199763	-0.402747
COX14	0.931997	0.41466	1.44933	6.27681	3.53189	0.000416773	0.0172465	-0.415389
PSMA7	0.92509	0.411605	1.43858	7.96185	3.53201	0.000416582	0.0172465	-0.419636
TOMM7	1.31848	0.572266	2.06468	9.70069	3.46399	0.000537222	0.0210377	-0.426731
HSPA6	2.62017	1.1361	4.10425	1.19314	3.4613	0.000542614	0.0211376	-0.470674
CCL4	0.895149	0.396587	1.39371	7.43376	3.52	0.000435857	0.0179703	-0.482218
HLA-DQA1	1.19949	0.517582	1.88141	4.38637	3.44854	0.000568828	0.0217407	-0.522019
AL031727.2	2.87502	1.24974	4.50031	1.12009	3.46799	0.000529308	0.0209077	-0.528816
SPCS1	0.885114	0.389967	1.38026	7.31339	3.50454	0.000461888	0.0189056	-0.540559
NDUFS6	0.891801	0.392073	1.39153	6.6211	3.49864	0.000472192	0.0192576	-0.554399
ISG20	0.934143	0.40871	1.45958	8.01888	3.48547	0.000495989	0.0199676	-0.56271
PSMB3	0.880854	0.38664	1.37507	6.61049	3.49426	0.000479994	0.0194355	-0.577018
SNHG9	0.946337	0.412464	1.48021	5.92518	3.47515	0.000515424	0.0204307	-0.586169
COX7C	1.25938	0.537315	1.98144	9.55807	3.41937	0.000633271	0.0237164	-0.588741
AURKAIP1	0.907474	0.396502	1.41845	6.20044	3.48179	0.000502837	0.0200726	-0.595208
PCED1B-AS1	1.03687	0.448096	1.62564	8.62341	3.45257	0.000560422	0.0216078	-0.596204
COX7A2L	0.88474	0.387042	1.38244	6.99487	3.48511	0.000496672	0.0199676	-0.602913
TUBA4A	0.895678	0.390498	1.40086	6.32977	3.47593	0.000513921	0.0204307	-0.623315
SRP14	1.15523	0.492783	1.81768	9.08593	3.41887	0.000634446	0.0237164	-0.636077
BTF3	1.19233	0.506892	1.87777	9.29715	3.41031	0.00065464	0.0243272	-0.645294
CISD3	1.06289	0.454654	1.67113	4.8946	3.42596	0.000618156	0.0233556	-0.664007
CD3D	1.20276	0.509352	1.89617	9.33054	3.4006	0.000678266	0.0249589	-0.670884
ATP5PF	0.87904	0.381591	1.37649	7.26221	3.46438	0.000536443	0.0210377	-0.673878
AC015849.1	1.08727	0.463664	1.71088	4.72089	3.41816	0.000636104	0.0237164	-0.674132
KRT10	0.873107	0.378891	1.36732	7.00411	3.46351	0.000538186	0.0210377	-0.681892
REX1BD	0.890088	0.385523	1.39465	6.61702	3.45845	0.000548365	0.0212168	-0.683954
TRAPPC5	0.91362	0.394685	1.43255	6.23005	3.45158	0.000562473	0.0216131	-0.686742
PLCG2	-0.871632	-1.36574	-0.377527	6.68459	-3.45843	0.000548403	0.0212168	-0.698714
TUBA1A	0.907432	0.391499	1.42336	6.21937	3.44816	0.000569641	0.0217407	-0.701604
ATP6V1F	0.889109	0.382345	1.39587	6.39479	3.43966	0.000587779	0.0223574	-0.743964
SNRPF	0.875267	0.375835	1.3747	7.19036	3.43581	0.000596158	0.0226	-0.767508
MAP3K7CL	-1.22115	-1.93403	-0.508278	3.83912	-3.35832	0.000790732	0.0285396	-0.793081
AC087239.1	1.47807	0.607513	2.34863	3.34073	3.32861	0.000879879	0.0308696	-0.80203
MICOS10	0.875316	0.37332	1.37731	7.02652	3.41846	0.000635406	0.0237164	-0.821808
ANAPC11	0.903322	0.382825	1.42382	6.09664	3.40244	0.000673749	0.0248737	-0.848688
SF3B6	0.875424	0.371565	1.37928	6.4687	3.40624	0.000664454	0.024611	-0.859987
PDIA4	1.0074	0.421918	1.59287	4.94044	3.3733	0.000749042	0.0272088	-0.861872
LDHB	0.98773	0.413799	1.56166	8.27862	3.37399	0.000747173	0.0272088	-0.873118
COX5A	0.867372	0.366311	1.36843	6.48546	3.39375	0.000695413	0.0255068	-0.905196
AL589693.1	-1.14092	-1.81221	-0.469621	3.69259	-3.33201	0.000869216	0.0305905	-0.910423
TOMM6	0.861944	0.36292	1.36097	7.2781	3.38628	0.000714581	0.026125	-0.933215
CDK2AP2	0.866948	0.361889	1.37201	6.06358	3.36525	0.0007712	0.0279239	-0.993079
ALKBH7	0.915289	0.379177	1.4514	6.13304	3.3471	0.00082337	0.0293488	-1.00979
JUND	0.890905	0.369818	1.41199	8.15496	3.35187	0.000809353	0.0290262	-1.0138
TMEM173	0.974487	0.400097	1.54888	5.13276	3.3261	0.000887827	0.0309561	-1.02831
CD69	0.846142	0.352052	1.34023	7.73686	3.3574	0.000793375	0.0285438	-1.03538
VAMP5	0.872086	0.36127	1.3829	6.15827	3.34704	0.000823544	0.0293488	-1.04495
COA8	0.992776	0.405798	1.57975	4.96598	3.31585	0.000920932	0.0315548	-1.04681
FKBP8	0.871805	0.360929	1.38268	6.02425	3.34557	0.000827923	0.0294121	-1.04918
CD7	0.865812	0.357754	1.37387	7.28918	3.341	0.000841635	0.0297124	-1.06824
PSMC3	0.917336	0.376666	1.45801	5.52726	3.3263	0.000887167	0.0309561	-1.07021
CCDC167	0.92309	0.378658	1.46752	5.54083	3.32404	0.000894391	0.031089	-1.07295
DAD1	0.84723	0.350282	1.34418	7.12555	3.34238	0.000837459	0.0296576	-1.08062
EEF1B2	1.39934	0.552914	2.24577	10.2693	3.24116	0.0011992	0.0375272	-1.08214
MOSPD3	1.5548	0.610059	2.49953	2.96716	3.22647	0.0012623	0.0383338	-1.09071
ZBTB16	-1.36921	-2.19828	-0.54013	3.29935	-3.23772	0.00121367	0.0376133	-1.10082
NME3	0.88808	0.363765	1.41239	5.87163	3.32067	0.000905235	0.0313694	-1.11101
CD160	1.05649	0.42499	1.688	4.54868	3.27987	0.0010465	0.0341686	-1.11354
C4orf48	0.904342	0.368983	1.4397	5.64017	3.31172	0.000934623	0.0318025	-1.12495
EDF1	0.87502	0.35796	1.39208	7.86228	3.31774	0.000914737	0.0315289	-1.13108
NME2	0.90693	0.368354	1.44551	8.08179	3.30136	0.000969733	0.0323158	-1.15381
GPSM3	0.844129	0.345292	1.34297	7.46041	3.31754	0.000915417	0.0315289	-1.15839
MRPL14	0.931937	0.376752	1.48712	5.40227	3.2909	0.00100643	0.0331478	-1.16552
GTF3A	0.854659	0.34875	1.36057	7.6902	3.31197	0.000933772	0.0318025	-1.16605
VAMP8	0.840975	0.343712	1.33824	7.10549	3.3156	0.000921757	0.0315548	-1.16752
BSG	0.865393	0.352476	1.37831	5.91221	3.30775	0.000947933	0.03185	-1.169
CAPNS1	0.852715	0.347358	1.35807	6.09783	3.30805	0.000946925	0.03185	-1.1791
ANXA2	0.841495	0.342876	1.34011	6.35445	3.30863	0.000944952	0.03185	-1.18735
ZNF101	-0.92619	-1.47945	-0.372934	5.32151	-3.28201	0.00103862	0.0340095	-1.19607
PLEKHJ1	0.939978	0.377737	1.50222	5.28123	3.27764	0.00105479	0.0343165	-1.19883
NDUFB9	0.828099	0.337392	1.31881	7.0445	3.30846	0.000945549	0.03185	-1.20033
DHRS7	0.821055	0.334322	1.30779	6.96414	3.3071	0.000950114	0.03185	-1.21096
MT1X	0.897812	0.361723	1.4339	5.7209	3.28333	0.00103378	0.0339494	-1.21519
SNRPB	0.824818	0.335265	1.31437	6.9611	3.30312	0.000963678	0.0322091	-1.21982
GABARAPL2	0.83669	0.338481	1.3349	6.70729	3.29245	0.00100092	0.0330624	-1.24029
NDUFA2	0.831731	0.336601	1.32686	6.81078	3.29329	0.000997938	0.0330607	-1.24262
CEBPB	0.822607	0.332955	1.31226	6.41678	3.2936	0.000996838	0.0330607	-1.24981
PDK1	-1.0227	-1.64228	-0.403118	4.53048	-3.23606	0.00122077	0.0376804	-1.26375
CIRBP	0.854936	0.343247	1.36663	7.90333	3.27562	0.00106236	0.0343165	-1.27425
ZFAND2A	1.03855	0.407148	1.66995	4.52986	3.22469	0.00127016	0.0384495	-1.28701
PYURF	0.841163	0.337683	1.34464	6.42192	3.2754	0.00106318	0.0343165	-1.28724
UQCRH	0.858067	0.343419	1.37271	7.66356	3.26871	0.00108855	0.0346405	-1.29221
GABARAP	0.831662	0.333974	1.32935	7.61274	3.27609	0.0010606	0.0343165	-1.29362
SUPT4H1	0.878465	0.350446	1.40648	5.75193	3.26168	0.00111586	0.0353107	-1.29507
SEPTIN1	0.845505	0.338721	1.35229	6.36566	3.27084	0.00108044	0.0344793	-1.29669
HSPE1	0.838278	0.336032	1.34052	7.46221	3.27218	0.00107531	0.0344131	-1.29908
MRPL23	1.25367	0.481413	2.02593	3.64898	3.18263	0.00146942	0.0424555	-1.30058
AL691403.1	1.25072	0.479846	2.0216	3.9454	3.18084	0.00147853	0.0426094	-1.30701
GPS2	0.823288	0.330225	1.31635	6.51431	3.27352	0.00107025	0.0343485	-1.30898
CDC37	0.820606	0.329195	1.31202	6.6699	3.27382	0.00106911	0.0343485	-1.31057
LIX1-AS1	-1.25325	-2.02622	-0.480274	3.52513	-3.17862	0.00148988	0.0428273	-1.31229
CHCHD10	0.847968	0.338521	1.35742	6.42841	3.26322	0.00110982	0.0352182	-1.31725
DAPK3	1.50282	0.567728	2.4379	2.99326	3.15079	0.00163906	0.045833	-1.31792
MRPL21	0.922128	0.363912	1.48034	5.26362	3.23858	0.00121004	0.0376133	-1.32762
SERF2	1.26112	0.480012	2.04222	9.70594	3.16528	0.00155977	0.0443846	-1.34732
SNHG7	0.886698	0.350176	1.42322	6.0376	3.24007	0.00120378	0.0375665	-1.35226
MLF1	1.81825	0.677692	2.95881	2.5959	3.12537	0.0017872	0.0483014	-1.35554
PHB	0.878372	0.346442	1.4103	5.71869	3.23735	0.00121526	0.0376133	-1.36695
ARPC5L	0.821565	0.326618	1.31651	6.45759	3.25423	0.00114545	0.0361457	-1.36755
PFDN6	0.95536	0.373035	1.53768	5.10342	3.21638	0.00130745	0.0391783	-1.36755
SMDT1	0.886087	0.348384	1.42379	6.82848	3.23072	0.00124373	0.0380838	-1.38022
UBE2V1	0.82303	0.326447	1.31961	7.59157	3.2493	0.00116546	0.0366747	-1.38075
AC010642.2	0.954235	0.371585	1.53688	5.07306	3.2108	0.00133304	0.0396298	-1.38446
CD74	0.824346	0.326412	1.32228	7.78577	3.24566	0.00118041	0.0370418	-1.39015
CD8B	0.949647	0.369008	1.53029	8.5697	3.20643	0.00135341	0.0401297	-1.40036
CWF19L1	-0.914298	-1.47205	-0.35655	5.19154	-3.21378	0.00131933	0.0394298	-1.40586
AL139383.1	1.43771	0.535108	2.34032	2.80511	3.12277	0.00180302	0.0484568	-1.41154
UBXN1	0.820045	0.322721	1.31737	7.25568	3.23269	0.00123521	0.0380221	-1.4326
DPP7	0.845361	0.331313	1.35941	5.91536	3.22407	0.00127292	0.0384495	-1.43432
UBE2L6	0.85922	0.335649	1.38279	5.71559	3.21732	0.00130317	0.0391541	-1.4415
NDUFA12	0.815705	0.320704	1.31071	6.78021	3.23067	0.00124395	0.0380838	-1.44263
RACK1	1.37319	0.509386	2.23699	10.3096	3.1166	0.00184109	0.0491697	-1.44649
RNF7	0.821405	0.322335	1.32048	6.44096	3.22672	0.00126122	0.0383338	-1.44858
DUSP2	0.799957	0.314333	1.28558	7.30808	3.22948	0.00124915	0.0381396	-1.46103
MPST	1.35155	0.500069	2.20302	3.30491	3.11188	0.00187071	0.0496089	-1.46614
EMC6	0.924048	0.355956	1.49214	5.31006	3.1889	0.001438	0.0417479	-1.47114
TMA7	1.18247	0.442509	1.92243	9.56354	3.1329	0.00174206	0.0479635	-1.47254
TMEM238	0.911354	0.351318	1.47139	5.35223	3.19034	0.00143089	0.0417479	-1.47631
CKLF	0.813759	0.318228	1.30929	6.98211	3.21952	0.00129326	0.0389598	-1.47676
CORO1A	0.915269	0.352459	1.47808	8.44042	3.18825	0.00144124	0.0417479	-1.47915
GZMA	1.06106	0.401019	1.72109	9.23141	3.15163	0.00163434	0.0458143	-1.48333
HLA-DQB1	1.04037	0.394097	1.68664	4.59107	3.15601	0.00161008	0.0452464	-1.48347
CTSD	0.86091	0.333332	1.38849	5.7087	3.19917	0.00138789	0.0410443	-1.49269
TRBC2	1.06812	0.402057	1.73419	9.13997	3.14391	0.001678	0.0465211	-1.50115
PPP1CA	0.799499	0.311662	1.28734	6.8636	3.21299	0.00132294	0.0394334	-1.50942
ARL4A	1.19653	0.443354	1.94971	3.92434	3.11453	0.00185403	0.0492824	-1.51754
ETHE1	0.962432	0.364821	1.56004	4.9348	3.15731	0.00160293	0.0451578	-1.53206
Z99127.4	1.07556	0.401997	1.74913	4.22164	3.13056	0.00175602	0.0479763	-1.53437
HMGN1	0.835733	0.322146	1.34932	7.8494	3.19021	0.00143154	0.0417479	-1.54085
ABRACL	0.829174	0.319936	1.33841	6.855	3.1922	0.00142171	0.0417479	-1.54158
THOC7	0.814487	0.314918	1.31406	6.40676	3.19635	0.00140147	0.041338	-1.54321
CERS4	-0.954883	-1.54938	-0.360384	5.09736	-3.14894	0.00164944	0.0460092	-1.56098
IGF1R	-0.868959	-1.40642	-0.331496	5.94634	-3.16969	0.00153632	0.0440503	-1.57005
CYCS	0.80589	0.31039	1.30139	6.35526	3.18858	0.00143961	0.0417479	-1.57357
UBR3	-0.796279	-1.28565	-0.306906	6.69661	-3.19	0.00143255	0.0417479	-1.57891
TRADD	0.876034	0.332867	1.4192	5.59913	3.16194	0.00157773	0.0445592	-1.58618
SIPA1L3	-0.853571	-1.38239	-0.32475	5.5958	-3.16444	0.00156427	0.0444008	-1.59843
APEX1	0.829912	0.315908	1.34392	6.1877	3.16542	0.00155899	0.0443846	-1.61724
SPSB3	0.861135	0.324868	1.3974	5.53266	3.14816	0.00165387	0.0460191	-1.63802
CNPPD1	0.946083	0.352283	1.53988	4.9236	3.12359	0.001798	0.0484568	-1.63884
PUF60	0.911822	0.340924	1.48272	5.16074	3.13125	0.00175191	0.0479763	-1.64382
SEC11C	0.798089	0.303971	1.29221	6.41073	3.16655	0.00155298	0.0443846	-1.64427
RPP21	0.953008	0.353623	1.55239	4.99324	3.11714	0.00183774	0.0491697	-1.65265
PRELID1	0.796425	0.302778	1.29007	6.87667	3.16296	0.0015722	0.0445142	-1.65663
NENF	0.870013	0.32472	1.41531	5.49404	3.12796	0.00177156	0.0481088	-1.6877
ATP5MC1	0.857397	0.320394	1.3944	5.89492	3.13019	0.00175818	0.0479763	-1.69271
RGS10	0.869116	0.3234	1.41483	7.52276	3.12231	0.00180582	0.0484568	-1.70406
UFC1	0.790582	0.297528	1.28364	6.94665	3.14353	0.00168015	0.0465211	-1.71728
ARL15	-0.831553	-1.35291	-0.310197	7.95934	-3.12695	0.00177764	0.0481582	-1.7244
STUB1	0.825358	0.308096	1.34262	5.99135	3.12822	0.00176998	0.0481088	-1.72684
NDUFC2	0.790073	0.29628	1.28387	6.89058	3.13681	0.00171909	0.0474831	-1.73711
HSPA5	0.773062	0.289222	1.2569	6.88839	3.13241	0.00174498	0.0479635	-1.76597
ATP5PO	0.804512	0.298102	1.31092	7.12852	3.11455	0.00185391	0.0492824	-1.7854

## Sheet: ADA_vs_NAIVE_Mono
Gene	logFC	CI.L	CI.R	AveExpr	t	P.Value	adj.P.Val	B
PPBP	-4.30597	-5.1048	-3.50713	5.147	-11.4009	3.14354e-09	3.82915e-05	10.6952
HSPA1B	4.94131	3.97207	5.91055	3.83873	10.783	7.10038e-09	4.32449e-05	10.0769
EIF4A3	1.67965	1.28679	2.07252	6.42114	9.04283	8.64818e-08	0.000351145	8.25699
IER2	1.40546	1.05921	1.75171	7.70382	8.5852	1.76475e-07	0.000429929	7.58689
PF4	-4.39585	-5.44847	-3.34324	3.98901	-8.83287	1.19592e-07	0.000364189	6.83652
IFITM3	1.41309	1.04254	1.78364	6.48614	8.06584	4.08919e-07	0.000803121	6.76934
JUN	2.62704	1.92072	3.33336	7.95824	7.86671	5.69497e-07	0.000803121	6.4435
C12orf57	1.52664	1.11269	1.94058	5.61828	7.80041	6.36608e-07	0.000803121	6.32547
JUNB	1.17085	0.825266	1.51643	8.5517	7.16604	1.90348e-06	0.00178356	5.26487
LYPD2	3.89413	2.81264	4.97561	2.91182	7.61582	8.7077e-07	0.000957423	5.12495
GP1BB	-3.38809	-4.33485	-2.44134	3.13251	-7.56915	9.43196e-07	0.000957423	5.01674
LINC00910	1.31294	0.913563	1.71232	6.74955	6.95324	2.78201e-06	0.00242054	4.90344
AC007952.4	1.20141	0.83255	1.57027	7.42871	6.88904	3.1232e-06	0.00253625	4.7692
FOSB	1.30902	0.904632	1.7134	7.19876	6.84667	3.37208e-06	0.00253745	4.69762
RPS26	1.25829	0.868038	1.64854	9.16566	6.81968	3.5413e-06	0.00253745	4.66476
GNG11	-4.25474	-5.38788	-3.12161	2.74889	-7.94181	5.02319e-07	0.000803121	4.59059
PF4V1	-4.1258	-5.2475	-3.0041	2.01452	-7.77962	6.59323e-07	0.000803121	4.51338
IFITM2	1.06208	0.728055	1.39611	8.05261	6.72515	4.20707e-06	0.00284702	4.47412
MTRNR2L8	-1.46181	-1.94457	-0.979047	5.09407	-6.40449	7.61586e-06	0.0047093	3.94809
PPP1R10	1.19383	0.799066	1.58859	7.0355	6.3964	7.73221e-06	0.0047093	3.88577
AC103591.3	1.78662	1.18599	2.38725	5.81612	6.29147	9.41926e-06	0.00507201	3.73825
LY6E	1.12022	0.744407	1.49603	6.35904	6.30466	9.1878e-06	0.00507201	3.73274
PET100	1.08566	0.7182	1.45311	7.24718	6.24905	1.0206e-05	0.00517997	3.60333
C1QA	1.88633	1.23421	2.53844	4.5886	6.11818	1.3092e-05	0.00637896	3.42755
ATP5ME	1.06018	0.692323	1.42803	7.93193	6.09582	1.36642e-05	0.00640168	3.30981
CCDC200	1.06909	0.696836	1.44135	6.94603	6.07438	1.42371e-05	0.00642303	3.29774
POLG2	1.21811	0.783179	1.65304	5.66966	5.92371	1.90353e-05	0.00781947	3.05057
ELOB	1.12645	0.724829	1.52808	8.29003	5.93227	1.87223e-05	0.00781947	3.00381
IGKC	1.75293	1.12583	2.38002	3.53114	5.91231	1.94607e-05	0.00781947	2.98714
RASGEF1B	-1.05506	-1.43324	-0.676886	6.90477	-5.9008	1.99001e-05	0.00781947	2.97414
C1QB	2.60235	1.6561	3.54859	3.13946	5.81687	2.34313e-05	0.00864898	2.72346
CHCHD10	0.962392	0.605908	1.31888	6.71199	5.71004	2.88855e-05	0.0101415	2.58628
DUSP1	0.976797	0.614694	1.3389	9.2981	5.70559	2.91398e-05	0.0101415	2.5852
RHOC	1.50471	0.942486	2.06693	4.87319	5.66071	3.18321e-05	0.0107707	2.58419
AL691403.1	1.21699	0.75733	1.67665	5.0539	5.59985	3.59003e-05	0.0110389	2.46853
TUBB1	-4.29931	-5.74668	-2.85193	2.56553	-6.28269	9.5769e-06	0.00507201	2.42237
MT-ATP8	-1.56208	-2.15074	-0.973417	8.81482	-5.61262	3.50043e-05	0.0110389	2.41014
IFRD1	0.949537	0.591147	1.30793	6.98787	5.60382	3.56198e-05	0.0110389	2.39368
ATP5MC2	1.06067	0.659703	1.46164	8.62436	5.59497	3.62495e-05	0.0110389	2.35315
NDUFA3	1.02282	0.63513	1.41051	6.9123	5.58009	3.7334e-05	0.0110918	2.32882
HIST1H2BD	3.45071	2.11732	4.78409	3.46185	5.47369	4.61357e-05	0.0127723	2.20971
TULP2	1.62502	0.993767	2.25628	4.08883	5.4448	4.88766e-05	0.0129427	2.17529
COX6B1	0.933037	0.573633	1.29244	8.26313	5.4909	4.45782e-05	0.0127723	2.13962
COMMD6	0.97788	0.600692	1.35507	7.70959	5.48347	4.52438e-05	0.0127723	2.12218
CDKN1C	1.58574	0.968324	2.20316	5.86822	5.43226	5.01183e-05	0.0129892	2.08216
MRPL23	1.32144	0.800663	1.84221	4.27346	5.3669	5.71364e-05	0.0142036	2.0405
IER5L	1.35358	0.818831	1.88834	4.02539	5.35378	5.86643e-05	0.0142918	2.01629
DRAP1	0.894799	0.544336	1.24526	6.66276	5.40021	5.34413e-05	0.0135618	1.98196
RPS28	1.19649	0.72284	1.67015	11.0341	5.34289	5.99626e-05	0.0143217	1.95118
HIST1H2BC	2.95402	1.7785	4.12954	4.36435	5.31509	6.34166e-05	0.0143281	1.94328
CLU	-3.30337	-4.49328	-2.11347	2.0843	-5.87182	2.10524e-05	0.00801371	1.93723
KMT2E-AS1	1.56163	0.939035	2.18422	3.52157	5.30519	6.46948e-05	0.0143281	1.9052
ADM	1.69766	1.01734	2.37798	3.35527	5.27792	6.83556e-05	0.0146077	1.83664
CCL5	-2.26554	-3.17623	-1.35485	4.04296	-5.26174	7.06287e-05	0.0148332	1.80937
GNG5	0.882674	0.53122	1.23413	7.97891	5.31201	6.38109e-05	0.0143281	1.78249
TRA2B	0.871751	0.523092	1.22041	7.79586	5.28833	6.6933e-05	0.0145591	1.73916
HIST1H2BG	3.10313	1.87239	4.33387	2.37922	5.33289	6.1183e-05	0.0143281	1.72092
ATF3	1.159	0.681559	1.63644	5.03581	5.13443	9.14518e-05	0.0182619	1.57771
MT-ATP6	-1.23549	-1.74854	-0.722436	12.2295	-5.09336	9.94414e-05	0.018353	1.49935
ATP5F1D	1.0519	0.620875	1.48292	7.22523	5.1618	8.64971e-05	0.017858	1.48955
IGLV10-54	3.45944	2.11607	4.80282	1.07552	5.44673	4.86882e-05	0.0129427	1.47067
FOS	0.943711	0.553195	1.33423	10.269	5.11125	9.58758e-05	0.018353	1.45485
MT2A	0.903266	0.531495	1.27504	7.66177	5.13887	9.06283e-05	0.0182619	1.41623
RHOB	1.0637	0.62227	1.50513	6.33298	5.09666	9.87743e-05	0.018353	1.4102
NSA2	0.820611	0.482006	1.15922	7.94894	5.12593	9.30505e-05	0.0182814	1.40291
LST1	0.893436	0.522502	1.26437	9.65507	5.09442	9.92267e-05	0.018353	1.39697
RPL22L1	0.904117	0.526561	1.28167	6.04191	5.0649	0.000105396	0.0185169	1.35203
PPP1R15A	1.02217	0.596042	1.4483	6.53304	5.07354	0.000103551	0.0185169	1.33697
CFD	1.10006	0.642428	1.5577	7.99238	5.08425	0.000101309	0.0184186	1.31909
CD52	0.885361	0.514605	1.25612	9.06718	5.0508	0.000108481	0.0185169	1.29192
RPS10	1.02495	0.595408	1.4545	9.40014	5.04688	0.000109355	0.0185169	1.29173
MT-ND2	-1.10216	-1.56892	-0.635406	11.4067	-4.9944	0.000121775	0.0197779	1.28352
ATP5F1E	1.03339	0.596859	1.46993	10.4156	5.00696	0.000118675	0.0196665	1.25975
COX8A	0.982394	0.57065	1.39414	7.51267	5.04645	0.000109451	0.0185169	1.25132
HCST	0.997588	0.575903	1.41927	8.16602	5.00369	0.000119475	0.0196665	1.17896
SCAND1	0.895024	0.51349	1.27656	6.26835	4.96168	0.000130243	0.0201166	1.1279
MT-ND4	-1.07234	-1.53406	-0.61062	11.6556	-4.91226	0.000144194	0.0208664	1.12694
SMIM25	0.854632	0.490314	1.21895	6.66816	4.96165	0.000130249	0.0201166	1.11604
C4orf48	0.967982	0.555277	1.38069	6.85277	4.96084	0.000130466	0.0201166	1.10463
COX6A1	0.841178	0.483297	1.19906	7.38341	4.97139	0.000127669	0.0201166	1.09939
IL1RAP	-0.845264	-1.20641	-0.48412	6.88662	-4.95039	0.000133302	0.0202969	1.09377
MT-ND1	-1.01514	-1.45397	-0.57632	11.3379	-4.89287	0.000150075	0.0210123	1.07705
PRKAR2B	-1.32499	-1.90118	-0.748797	4.71301	-4.86377	0.000159372	0.0212707	1.07576
RPL24	0.919712	0.524934	1.31449	9.89059	4.9275	0.000139735	0.0207783	1.07573
SERF2	0.968573	0.55278	1.38436	9.86105	4.92701	0.000139876	0.0207783	1.0721
TUBB4B	1.02729	0.583449	1.47114	5.5433	4.89544	0.000149285	0.0210123	1.05347
SNHG8	0.83521	0.475245	1.19518	6.33323	4.90753	0.000145607	0.0208664	1.00351
AC026979.2	1.4938	0.838099	2.14949	3.36055	4.81854	0.000175007	0.0222058	0.990881
RPL12	0.956581	0.540398	1.37276	10.6106	4.86144	0.000160141	0.0212707	0.97816
PFDN5	0.979314	0.554787	1.40384	9.58223	4.87915	0.000154388	0.0212707	0.960418
AC007613.1	1.81309	1.02056	2.60561	2.45407	4.83874	0.000167838	0.0215204	0.9563
RPS21	1.0859	0.612625	1.55918	10.1656	4.85291	0.00016299	0.0212707	0.938448
LANCL2	-1.07209	-1.54428	-0.599903	4.98555	-4.80225	0.000181015	0.0225466	0.924272
PLK2	1.97728	1.1149	2.83966	2.01721	4.8495	0.000164145	0.0212707	0.918844
COX7C	0.832845	0.471047	1.19464	8.88722	4.86885	0.00015771	0.0212707	0.904611
CAVIN2	-3.38928	-4.8468	-1.93176	3.06256	-4.91836	0.000142391	0.0208664	0.892054
POLR2L	1.05419	0.594906	1.51348	7.5475	4.85472	0.000162381	0.0212707	0.864988
RPL36	0.964704	0.537317	1.39209	10.0498	4.7742	0.000191863	0.0235001	0.772906
CD79B	1.69459	0.932246	2.45693	3.33033	4.70156	0.000223145	0.0248028	0.771397
HSPH1	2.79813	1.5578	4.03846	5.84309	4.77154	0.000192924	0.0235001	0.76646
BOLA1	1.7071	0.938971	2.47522	3.41705	4.7006	0.000223592	0.0248028	0.76614
CXCL10	-1.71026	-2.47769	-0.942826	3.50304	-4.71356	0.000217639	0.0248028	0.76458
TMEM258	0.911333	0.509865	1.3128	7.02602	4.80124	0.000181395	0.0225466	0.760854
BAG3	1.84237	1.01209	2.67265	2.34617	4.69334	0.000226999	0.0248028	0.728227
AC105402.3	-1.18356	-1.71809	-0.649018	3.43652	-4.68314	0.000231874	0.0248028	0.714859
CYB5D2	1.26699	0.695152	1.83882	4.46651	4.68629	0.000230359	0.0248028	0.702774
KLF4	0.853127	0.473458	1.2328	7.06892	4.75265	0.000200643	0.0240262	0.656067
RPLP2	0.987087	0.542858	1.43132	10.6807	4.69976	0.000223982	0.0248028	0.65513
TMA7	0.774471	0.429301	1.11964	8.67966	4.7457	0.000203563	0.0240738	0.64619
TNF	1.1726	0.638473	1.70674	4.15746	4.64334	0.000251953	0.0251561	0.645428
RPS15	1.04989	0.576353	1.52342	10.3184	4.68942	0.000228862	0.0248028	0.613525
GADD45B	0.96839	0.529813	1.40697	5.70448	4.67017	0.000238234	0.0248028	0.602526
HIGD2A	0.809643	0.447522	1.17176	7.45815	4.72898	0.000210765	0.0246858	0.599613
LGALS1	0.909442	0.501183	1.3177	9.20648	4.71159	0.000218535	0.0248028	0.594933
TMEM256	0.922178	0.504739	1.33962	5.8039	4.6725	0.000237079	0.0248028	0.576513
FAU	1.04842	0.573667	1.52317	10.31	4.67086	0.000237889	0.0248028	0.576036
CST3	1.01574	0.554816	1.47666	10.6173	4.66103	0.000242818	0.0250659	0.569379
AL360012.1	1.03595	0.560987	1.51092	4.85016	4.61323	0.000268318	0.026358	0.548557
RPL8	0.966711	0.526499	1.40692	9.94813	4.64475	0.000251216	0.0251561	0.504042
ROMO1	0.868206	0.473349	1.26306	6.45402	4.65062	0.000248154	0.0251561	0.486848
PSME1	0.784504	0.429734	1.13927	8.25618	4.6771	0.000234818	0.0248028	0.484114
RPL28	1.05208	0.567523	1.53663	11.2294	4.59233	0.000280308	0.0264763	0.463518
RPL32	0.99099	0.534689	1.44729	11.0457	4.59352	0.000279612	0.0264763	0.458802
RPS12	1.03915	0.558197	1.52011	11.2765	4.56984	0.000293824	0.0271142	0.423648
SNHG25	0.825369	0.446034	1.2047	6.11239	4.60207	0.000274657	0.0264763	0.415338
SKAP1	-2.3077	-3.37201	-1.24338	2.99577	-4.58604	0.000284026	0.0266133	0.412609
UQCR10	0.857076	0.465606	1.24855	7.42495	4.63072	0.000258687	0.0256184	0.404731
COPS9	0.818447	0.442609	1.19428	7.00423	4.60593	0.000272446	0.0264763	0.361637
RPL30	1.00304	0.536604	1.46947	10.8671	4.54836	0.000307357	0.0281421	0.356736
S100A4	0.968587	0.515948	1.42123	11.2576	4.52599	0.000322122	0.02856	0.328461
RNASEK	0.910041	0.490892	1.32919	8.66545	4.59219	0.000280391	0.0264763	0.325895
AL353759.1	2.35052	1.25156	3.44947	1.75052	4.52387	0.00032356	0.02856	0.297924
VMO1	2.34604	1.24995	3.44213	1.89003	4.52706	0.000321404	0.02856	0.292098
EIF1B	0.808655	0.43206	1.18525	6.13921	4.54168	0.00031169	0.0281421	0.281629
REX1BD	0.951976	0.505548	1.3984	5.67726	4.51027	0.000332931	0.0289674	0.264368
PPDPF	0.800019	0.425687	1.17435	6.39851	4.52034	0.000325967	0.0285655	0.216676
SNHG29	0.724833	0.387251	1.06241	7.68189	4.54137	0.000311894	0.0281421	0.20427
TMSB10	1.03454	0.542839	1.52625	11.7872	4.45012	0.000377815	0.0319595	0.203555
C9orf16	0.799832	0.421119	1.17855	6.21817	4.467	0.00036463	0.0315004	0.118869
SPARC	-2.56935	-3.78896	-1.34975	2.1277	-4.45587	0.000373274	0.0317961	0.0584384
UQCR11	0.988863	0.51959	1.45814	8.14292	4.45695	0.000372424	0.0317961	0.0387773
TRMT1	0.875001	0.454217	1.29578	5.55282	4.39822	0.000421475	0.0331225	0.0347075
C19orf53	0.760722	0.397925	1.12352	6.57587	4.43496	0.000390069	0.0320301	0.0289054
VAMP5	0.846776	0.443263	1.25029	6.71928	4.43852	0.000387158	0.0320301	0.0272294
ZNHIT1	0.771102	0.403135	1.13907	6.59789	4.43231	0.000392255	0.0320301	0.0247048
NDUFA13	0.927261	0.484898	1.36962	7.52481	4.43355	0.000391235	0.0320301	-0.00231735
MIF	0.795164	0.414719	1.17561	6.96257	4.42071	0.000401958	0.0322122	-0.0159044
COX6C	0.711213	0.371631	1.05079	7.72221	4.42979	0.000394343	0.0320301	-0.0258858
HIST1H2BN	1.58496	0.80371	2.36621	2.71715	4.29098	0.000528668	0.0374627	-0.0263291
HIST2H2AA4	2.87794	1.54705	4.20883	1.27878	4.5737	0.000291461	0.0271015	-0.0266434
ATP5MD	0.69907	0.364987	1.03315	7.60954	4.42583	0.00039765	0.032078	-0.0325435
PYCARD	0.883604	0.459726	1.30748	7.8081	4.40904	0.000411972	0.0327989	-0.063916
SDR42E2	2.02285	1.0366	3.0091	2.06545	4.33816	0.000478459	0.0355372	-0.066985
UQCRQ	0.860165	0.446619	1.27371	7.13206	4.39932	0.000420499	0.0331225	-0.0684583
RPS29	0.879479	0.451262	1.3077	10.6884	4.34399	0.000472599	0.0353174	-0.0710213
IER3	0.903209	0.465355	1.34106	6.05786	4.36302	0.000453981	0.034486	-0.0744956
ATP5MG	0.776375	0.402129	1.15062	8.78218	4.38774	0.000430894	0.0332197	-0.09138
RANBP1	0.888976	0.453105	1.32485	5.15027	4.3138	0.000503741	0.0366897	-0.0969349
LSM7	0.853023	0.439317	1.26673	6.29518	4.36111	0.000455812	0.034486	-0.0997865
FXYD5	0.733575	0.380437	1.08671	7.74515	4.39367	0.00042554	0.0332197	-0.100766
TYROBP	0.98732	0.505446	1.46919	10.4067	4.33364	0.000483053	0.035661	-0.109387
CARD16	0.690322	0.35778	1.02286	7.99618	4.39069	0.000428221	0.0332197	-0.1123
MRPL52	0.81608	0.418967	1.21319	6.15776	4.34657	0.000470033	0.0353174	-0.12393
NDUFB1	0.71363	0.36843	1.05883	7.80709	4.3725	0.000444984	0.0340903	-0.146568
RPL26L1	0.918328	0.464024	1.37263	4.94009	4.27542	0.000546365	0.0374627	-0.157738
SNHG7	0.882236	0.446615	1.31786	5.19334	4.28355	0.000537043	0.0374627	-0.161497
RPL38	0.818285	0.416615	1.21996	10.3021	4.30886	0.000509035	0.0366897	-0.164335
RPS20	0.797191	0.406023	1.18836	9.60499	4.31049	0.000507286	0.0366897	-0.206244
TFRC	-0.817781	-1.22193	-0.413633	5.95002	-4.2798	0.000541322	0.0374627	-0.21155
FCER1G	0.741584	0.377739	1.10543	9.5144	4.31094	0.000506804	0.0366897	-0.211565
MRPL41	0.912638	0.461803	1.36347	5.6692	4.28163	0.000539232	0.0374627	-0.214482
STAT4	-2.06251	-3.08885	-1.03616	2.49929	-4.2504	0.000576109	0.0385582	-0.219871
MAP1LC3B	0.7175	0.364893	1.07011	6.69747	4.30387	0.000514441	0.0368612	-0.247446
RPL11	0.899266	0.451463	1.34707	10.9463	4.24746	0.000579719	0.0385878	-0.252599
MT-ND5	-0.902107	-1.34931	-0.454905	10.0065	-4.26661	0.000556666	0.0374627	-0.253301
UQCC2	0.94678	0.470463	1.4231	4.75269	4.20418	0.000635449	0.0403146	-0.289327
PIWIL4	-1.26826	-1.91519	-0.621334	3.90084	-4.14649	0.000718269	0.0428884	-0.293684
TOMM6	0.734488	0.372274	1.0967	7.11911	4.28891	0.000530985	0.0374627	-0.295469
GABARAP	0.763051	0.385002	1.1411	9.4078	4.26907	0.000553765	0.0374627	-0.305753
SCGB3A1	2.89178	1.51101	4.27254	0.854735	4.42969	0.000394427	0.0320301	-0.318381
SYF2	0.693547	0.351129	1.03597	7.27472	4.28397	0.00053657	0.0374627	-0.320213
COX4I1	0.9801	0.494444	1.46576	8.83672	4.26844	0.000554504	0.0374627	-0.334638
SH3BGRL3	0.831297	0.414639	1.24795	10.2547	4.21993	0.000614568	0.0396087	-0.356246
FKBP2	1.86895	0.916329	2.82157	2.03817	4.14959	0.000713552	0.0428166	-0.370962
CKS2	1.2679	0.614581	1.92122	3.50074	4.10476	0.00078494	0.0453145	-0.374472
RPL18	0.899754	0.44805	1.35146	10.0849	4.21306	0.000623582	0.0399782	-0.37713
MRPS21	0.779926	0.389489	1.17036	6.28269	4.22503	0.000607944	0.0396009	-0.383507
CSKMT	1.09473	0.532002	1.65746	4.02871	4.11467	0.000768559	0.0445801	-0.38765
RPS13	0.900451	0.446061	1.35484	10.6483	4.1914	0.000652925	0.0408651	-0.38873
RASD1	2.06443	1.01596	3.1129	1.91034	4.16459	0.000691173	0.0420959	-0.406111
TRAPPC5	0.830545	0.415858	1.24523	7.45569	4.23614	0.000593792	0.0393097	-0.413935
RPS15A	0.833936	0.411257	1.25661	10.6728	4.17301	0.000678914	0.0417543	-0.421337
UBA52	0.971108	0.480956	1.46126	10.1607	4.19048	0.00065419	0.0408651	-0.423173
DNAJA1	0.87064	0.435406	1.30587	7.85785	4.231	0.000600296	0.0394284	-0.435444
ATP6V0C	0.770474	0.385187	1.15576	8.16432	4.22962	0.000602059	0.0394284	-0.437469
CSTB	0.672643	0.335563	1.00972	7.75168	4.22065	0.000613622	0.0396087	-0.458495
SDC2	-1.21297	-1.84464	-0.581306	3.37146	-4.06153	0.000860598	0.0457061	-0.462626
ARF5	1.19527	0.573232	1.8173	3.68566	4.06423	0.000855672	0.0457061	-0.463955
PFDN6	0.968482	0.468064	1.4689	4.48632	4.09342	0.000804107	0.0457061	-0.479676
RPL18A	0.939969	0.461556	1.41838	10.3353	4.15565	0.00070443	0.0426899	-0.482547
CALHM6	0.658396	0.327607	0.989184	7.33645	4.20983	0.000627877	0.0400428	-0.49173
TREML1	-3.70108	-5.38521	-2.01695	0.200703	-4.64816	0.000249431	0.0251561	-0.50314
SNHG6	0.688082	0.341282	1.03488	7.47209	4.19652	0.00064586	0.0407628	-0.503278
RPS19	0.817101	0.399173	1.23503	10.5181	4.13525	0.000735644	0.0432233	-0.509211
ATP5PD	0.699837	0.346179	1.0535	7.25011	4.18543	0.000661242	0.0410949	-0.522792
UBC	0.686267	0.338619	1.03392	8.94604	4.17523	0.000675721	0.0417543	-0.526366
RPL14	0.761471	0.372489	1.15045	9.90486	4.14049	0.000727494	0.0432233	-0.537103
DDN-AS1	1.94874	0.933585	2.9639	1.98061	4.06021	0.000863017	0.0457061	-0.553509
LRRC23	0.869936	0.420304	1.31957	5.24695	4.09221	0.000806183	0.0457061	-0.556932
S100A6	0.944722	0.45557	1.43387	11.46	4.08496	0.00081872	0.0457061	-0.558845
CCNL1	0.685691	0.337964	1.03342	8.08279	4.17078	0.000682137	0.0417543	-0.564852
GP9	-4.63381	-6.69658	-2.57105	0.247333	-4.75135	0.000201188	0.0240262	-0.57033
RPL41	0.951343	0.456514	1.44617	11.628	4.0664	0.000851723	0.0457061	-0.585932
TEX14	0.764078	0.374645	1.15351	8.7932	4.14985	0.000713162	0.0428166	-0.59459
HSBP1	0.677842	0.331388	1.0243	6.97867	4.13819	0.000731062	0.0432233	-0.609479
NDUFA2	0.76734	0.374716	1.15996	6.90785	4.1337	0.000738072	0.0432233	-0.613011
LAMTOR4	0.779677	0.38014	1.17921	7.79196	4.12749	0.000747889	0.0435887	-0.652018
DSTN	0.765937	0.368179	1.1637	5.84726	4.07288	0.000840047	0.0457061	-0.664796
AIF1	0.774633	0.371412	1.17785	10.2882	4.06332	0.000857325	0.0457061	-0.670783
RPS7	0.849144	0.407592	1.2907	10.09	4.06749	0.000849735	0.0457061	-0.679103
UBL5	0.750622	0.363087	1.13816	7.87362	4.09674	0.000798442	0.0457061	-0.714797
ARL6IP4	0.704536	0.339154	1.06992	6.94141	4.07834	0.000830334	0.0457061	-0.732992
RPS8	0.901368	0.425718	1.37702	11.1442	4.00813	0.000964315	0.0486325	-0.734992
RPS5	1.00472	0.483581	1.52585	8.43387	4.07774	0.000831392	0.0457061	-0.748082
AP2S1	0.752123	0.361653	1.14259	7.21701	4.07407	0.000837922	0.0457061	-0.748664
SVBP	0.851346	0.399928	1.30276	5.11409	3.98892	0.00100465	0.0495452	-0.751223
CD68	0.643391	0.309871	0.976911	7.90171	4.08019	0.000827074	0.0457061	-0.755319
AC253572.2	0.843513	0.405182	1.28184	7.27803	4.07021	0.000844835	0.0457061	-0.758755
SMIM26	0.753323	0.358675	1.14797	6.24871	4.03737	0.000906057	0.0470992	-0.77294
NDUFA11	0.793873	0.379427	1.20832	6.89275	4.05145	0.000879274	0.0461657	-0.78198
DYNLRB1	0.724449	0.343321	1.10558	5.9937	4.02035	0.000939516	0.048067	-0.787216
VAMP8	0.734834	0.352157	1.11751	7.71934	4.06149	0.00086068	0.0457061	-0.791061
COX17	0.680522	0.323894	1.03715	6.63972	4.03603	0.000908653	0.0470992	-0.799537
KRTCAP2	0.79621	0.378029	1.21439	6.54875	4.02708	0.000926135	0.0476002	-0.814275
CYBA	0.781271	0.36956	1.19298	9.61299	4.01363	0.000953085	0.048373	-0.822015
ATP5MF	0.775134	0.369239	1.18103	7.3889	4.03915	0.000902619	0.0470992	-0.827441
AL021918.5	2.67214	1.28257	4.06171	0.938092	4.0673	0.000850081	0.0457061	-0.847303
HLA-DRB5	0.646175	0.306075	0.986275	7.72785	4.01856	0.000943109	0.048067	-0.872265
GMFG	0.703103	0.331993	1.07421	8.42745	4.00723	0.000966182	0.0486325	-0.896682
EMP3	0.724712	0.341576	1.10785	8.65389	4.00074	0.000979647	0.0489061	-0.902969
LIMD2	0.658072	0.310211	1.00593	7.41986	4.00125	0.000978576	0.0489061	-0.905846
AC027601.1	2.5495	1.2113	3.88769	0.356754	4.02961	0.000921164	0.0475453	-0.908965
GSTP1	0.895709	0.42108	1.37034	8.61531	3.99154	0.00099905	0.0494692	-0.917225
ZFAS1	0.650747	0.306442	0.995051	8.31776	3.99757	0.000986276	0.049036	-0.921324
EEF1D	0.760542	0.356796	1.16429	8.22932	3.98421	0.00101479	0.0498435	-0.952721
RASGRF2	-3.76788	-5.63303	-1.90273	0.297788	-4.27278	0.000549429	0.0374627	-1.14494
AP001189.1	-3.92499	-5.96949	-1.88049	-0.11424	-4.0605	0.000862496	0.0457061	-1.40054
PTCRA	-3.69903	-5.62891	-1.76915	-0.658374	-4.05402	0.000874475	0.0461125	-1.45374

## Sheet: ADA_vs_NAIVE_NK
Gene	logFC	CI.L	CI.R	AveExpr	t	P.Value	adj.P.Val	B
HBA2	-3.52098	-4.04345	-2.9985	6.68273	-13.2103	1.95317e-39	1.58187e-35	78.3201
JUN	2.95071	2.36579	3.53564	6.94023	9.88869	6.28404e-23	2.54472e-19	40.8477
IGKC	2.80003	2.1043	3.49575	4.26096	7.8893	3.43594e-15	9.2759e-12	23.4445
HBA1	-1.93125	-2.41996	-1.44255	7.49884	-7.74653	1.05874e-14	2.14368e-11	22.8046
MTRNR2L8	-2.11482	-2.73405	-1.49559	5.0896	-6.69475	2.30431e-11	3.73253e-08	15.2983
PPBP	-4.14373	-5.36909	-2.91836	4.37427	-6.62885	3.59983e-11	4.85916e-08	13.2507
AC103591.3	2.06344	1.38573	2.74115	5.02316	5.96843	2.49635e-09	2.88828e-06	10.8369
HCST	1.85929	1.23973	2.47885	10.1713	5.88267	4.19739e-09	4.24933e-06	10.4008
HIST1H3D	-1.69778	-2.27306	-1.12249	4.44519	-5.78511	7.51599e-09	6.69313e-06	9.87511
CD7	1.65526	1.09176	2.21876	8.7507	5.75819	8.81229e-09	6.69313e-06	9.72846
CYB5D2	1.73641	1.14474	2.32807	4.94051	5.75292	9.09056e-09	6.69313e-06	9.6903
LEF1	-1.96708	-2.6503	-1.28386	4.95887	-5.64383	1.71916e-08	1.16029e-05	9.03984
GZMM	1.54368	0.987452	2.0999	8.69498	5.44024	5.47623e-08	3.41169e-05	8.00912
IER2	1.5032	0.957217	2.04917	8.28166	5.39701	6.9679e-08	3.93199e-05	7.78188
JUNB	1.39975	0.890595	1.90891	7.91458	5.38905	7.28235e-08	3.93199e-05	7.73188
MT-ATP8	-1.32111	-1.81707	-0.825163	8.74636	-5.22173	1.81662e-07	9.19552e-05	6.86272
AC105402.3	-2.11767	-2.92161	-1.31374	4.11043	-5.16358	2.48041e-07	0.00011817	6.48962
AL049869.3	-2.05232	-2.83965	-1.265	4.48784	-5.1098	3.29869e-07	0.000148423	6.24608
CLIC1	1.41211	0.867378	1.95684	8.82265	5.08159	3.8266e-07	0.000163114	6.18216
TYROBP	1.47461	0.900158	2.04905	9.69693	5.03197	4.95906e-07	0.000194712	5.94674
IFITM1	1.66562	1.01631	2.31492	4.43925	5.02853	5.04872e-07	0.000194712	5.9285
COMMD6	1.43479	0.871338	1.99824	8.32058	4.99167	6.11073e-07	0.000224958	5.7495
RPL24	1.57842	0.956394	2.20045	10.2852	4.97424	6.68516e-07	0.000233976	5.67199
CTSW	1.42931	0.865242	1.99338	9.45652	4.96715	6.93347e-07	0.000233976	5.63173
RPS5	1.42889	0.862243	1.99554	9.63099	4.94308	7.84412e-07	0.000244344	5.51727
ELOB	1.45163	0.875005	2.02827	8.17069	4.93484	8.18172e-07	0.000245421	5.48037
AL118516.1	1.57816	0.948434	2.20788	4.64869	4.91262	9.16287e-07	0.000247367	5.37986
THEMIS	-1.31985	-1.84634	-0.793353	6.04014	-4.91409	9.09451e-07	0.000247367	5.36362
ISG20	1.2654	0.760875	1.76992	8.03692	4.91655	8.98162e-07	0.000247367	5.36275
PTGDS	1.40309	0.836649	1.96954	7.91262	4.85559	1.22278e-06	0.000319462	5.10338
AC243960.1	1.33536	0.791651	1.87906	5.76528	4.81444	1.50286e-06	0.000380364	4.90224
FAU	1.62848	0.962808	2.29415	10.7392	4.79552	1.65153e-06	0.000405325	4.83401
IFNG-AS1	-1.57516	-2.22047	-0.929845	4.63486	-4.78484	1.7415e-06	0.000414836	4.78671
MIF	1.34008	0.786533	1.89362	8.41614	4.74559	2.11465e-06	0.00048933	4.58827
RPS13	1.51082	0.885305	2.13633	10.3759	4.73466	2.23152e-06	0.000502031	4.55747
TNF	3.61702	2.18388	5.05016	3.3651	4.94737	7.67377e-07	0.000244344	4.52062
PSME1	1.28726	0.745635	1.82889	9.07746	4.65885	3.23056e-06	0.000707142	4.18765
EEF1B2	1.32711	0.767918	1.8863	9.48038	4.6522	3.33623e-06	0.000711055	4.1667
IFITM2	1.40761	0.809301	2.00592	10.0613	4.6118	4.05327e-06	0.00083276	4.00109
ATP5MC2	1.29332	0.743227	1.84341	8.4807	4.60875	4.1129e-06	0.00083276	3.96762
S100A10	1.25478	0.718762	1.79079	8.34226	4.58883	4.52443e-06	0.000893741	3.87075
RPL18	1.49678	0.856159	2.13741	10.5507	4.58004	4.71836e-06	0.000909858	3.86982
INPP4B	-1.53113	-2.19269	-0.869572	4.82618	-4.53687	5.79167e-06	0.00105646	3.68382
CLIC3	1.2926	0.734278	1.85092	8.66723	4.53828	5.75316e-06	0.00105646	3.66042
PFDN5	1.26239	0.716603	1.80817	9.10453	4.53403	5.86993e-06	0.00105646	3.63468
ARF5	1.7017	0.961645	2.44175	3.93158	4.50747	6.65263e-06	0.0011713	3.55124
HOPX	1.26546	0.711657	1.81926	8.87655	4.47927	7.5927e-06	0.00130837	3.40067
SH3BGRL3	1.46466	0.821178	2.10814	10.3845	4.46185	8.23546e-06	0.00133398	3.35941
MT2A	1.19066	0.669047	1.71228	7.96507	4.47456	7.76138e-06	0.00130957	3.35861
EIF3K	1.32071	0.740807	1.90061	8.02631	4.46442	8.13731e-06	0.00133398	3.35026
PLAAT4	1.21602	0.679544	1.7525	8.77106	4.44327	8.97807e-06	0.00142575	3.23413
ATP5F1E	1.424	0.794305	2.0537	10.3071	4.43293	9.41847e-06	0.00145013	3.23341
SERF2	1.39562	0.778248	2.013	10.2	4.43131	9.48966e-06	0.00145013	3.22304
CST7	1.39606	0.768528	2.02359	10.1945	4.36095	1.31101e-05	0.00187976	2.92968
KMT2E-AS1	1.62819	0.895485	2.3609	3.75092	4.356	1.34096e-05	0.00187976	2.9194
RPS26	1.29695	0.712883	1.88101	10.0494	4.35286	1.36021e-05	0.00187976	2.87838
FCER1G	1.25752	0.69054	1.82451	8.94515	4.34769	1.39258e-05	0.00187976	2.84739
LINC01871	1.02209	0.562501	1.48168	7.76771	4.35946	1.31995e-05	0.00187976	2.80313
C1orf56	-1.07701	-1.5623	-0.591714	6.42805	-4.35037	1.37575e-05	0.00187976	2.79312
AC015849.1	1.26535	0.692737	1.83797	5.4856	4.33173	1.49725e-05	0.0019879	2.78379
FTH1	1.29621	0.707882	1.88454	9.67389	4.31886	1.58709e-05	0.00204029	2.73852
CCL4	1.2471	0.681399	1.81279	9.51413	4.32144	1.56864e-05	0.00204029	2.73677
TMA7	1.23723	0.67403	1.80043	9.54049	4.30626	1.67994e-05	0.00212591	2.67198
FOSB	1.33418	0.724208	1.94415	4.62094	4.28763	1.82683e-05	0.00224175	2.61927
LY6E	1.1345	0.617003	1.652	7.71904	4.29743	1.7481e-05	0.00217813	2.60108
IFNG	1.65263	0.891582	2.41368	4.38074	4.25673	2.09779e-05	0.00253582	2.51388
RPL36AL	1.19183	0.64186	1.74181	9.38981	4.24802	2.18078e-05	0.00259737	2.4223
RPL8	1.29427	0.693322	1.89522	10.0325	4.22184	2.44969e-05	0.00283429	2.34621
PPIB	1.14064	0.61151	1.66976	8.54364	4.22572	2.40787e-05	0.00282628	2.31451
PF4	-3.14567	-4.56297	-1.72837	3.39253	-4.35074	1.3734e-05	0.00187976	2.28694
SERTAD1	1.29549	0.688654	1.90233	4.87864	4.18481	2.88427e-05	0.00319996	2.19955
DUSP1	1.12353	0.598132	1.64893	6.25696	4.19189	2.79581e-05	0.0031892	2.1732
GAPDH	1.12866	0.600006	1.65732	8.96885	4.18509	2.88072e-05	0.00319996	2.14838
COX4I1	1.13138	0.594721	1.66804	8.93504	4.1326	3.62294e-05	0.00391229	1.94364
COX6B1	1.15726	0.607607	1.70692	8.23674	4.12719	3.70903e-05	0.00395256	1.93257
MT-ND6	-1.04163	-1.53494	-0.548324	7.03121	-4.13912	3.5217e-05	0.00385436	1.92824
CRIP1	1.16176	0.60881	1.7147	8.87668	4.11856	3.85036e-05	0.00404988	1.90072
PSMB9	1.11642	0.581765	1.65107	8.18696	4.09326	4.29485e-05	0.00445948	1.78512
FXYD5	1.12662	0.58408	1.66916	7.94844	4.0706	4.73391e-05	0.00479249	1.70229
AC016831.7	-1.03101	-1.52717	-0.534848	5.82553	-4.07337	4.67797e-05	0.00479249	1.66852
PSME2	1.08335	0.561094	1.60561	7.84155	4.06629	4.82208e-05	0.00482148	1.66711
HSPA1A	1.26335	0.651593	1.8751	4.59427	4.04817	5.21005e-05	0.00512913	1.66199
AL021918.5	1.52428	0.783289	2.26526	3.79086	4.03242	5.57119e-05	0.00537156	1.63976
OAZ1	1.09853	0.566313	1.63075	8.77741	4.04609	5.25643e-05	0.00512913	1.59691
RPS15	1.39141	0.713302	2.06952	10.9169	4.02224	5.81706e-05	0.00554263	1.5894
AL691403.1	1.43154	0.732316	2.13076	4.13059	4.01329	6.04172e-05	0.00562436	1.56074
AC099063.4	1.55841	0.794952	2.32186	3.62469	4.00139	6.35333e-05	0.00584723	1.52367
EMP3	1.09818	0.561878	1.63448	8.84455	4.01401	6.02347e-05	0.00562436	1.4753
RPL29	1.29819	0.658735	1.93764	10.5493	3.97962	6.96272e-05	0.00612946	1.41219
S100A6	1.13127	0.574834	1.68771	9.48262	3.98532	6.79797e-05	0.00605133	1.38154
EEF1D	1.09158	0.554661	1.6285	9.05494	3.98528	6.79925e-05	0.00605133	1.36453
CD69	0.987081	0.502158	1.472	7.87984	3.99019	6.66025e-05	0.00605133	1.32911
UBL5	1.12532	0.569536	1.68111	8.42095	3.96902	7.27938e-05	0.00633932	1.31831
CAMK4	-1.28164	-1.91706	-0.646225	5.27649	-3.95385	7.75574e-05	0.00661506	1.31248
TOMM7	1.0942	0.551698	1.6367	9.01071	3.95374	7.75936e-05	0.00661506	1.24834
SRP14	1.0956	0.550687	1.64052	9.24671	3.94128	8.17297e-05	0.00689509	1.20287
UBB	1.07819	0.538961	1.61742	9.1736	3.91953	8.94514e-05	0.00746873	1.11494
PCED1B-AS1	1.06229	0.530195	1.59439	8.37699	3.91351	9.17101e-05	0.00757918	1.08532
IL32	1.10001	0.54548	1.65455	9.13255	3.88851	0.000101669	0.00831737	1.01147
MYL6	1.12206	0.554836	1.68929	9.66421	3.8777	0.000106285	0.00850204	0.981593
ATP5ME	1.06325	0.526485	1.60001	8.21333	3.88299	0.000104	0.00842298	0.974511
COX6C	1.05053	0.519218	1.58184	8.56543	3.87589	0.000107076	0.00850204	0.942512
RNASEK	1.07912	0.531544	1.6267	7.87371	3.86311	0.000112825	0.00887159	0.910076
COX6A1	1.14957	0.56402	1.73511	7.7999	3.84845	0.000119783	0.00923929	0.886935
NDUFB2	1.06209	0.521297	1.60289	8.30216	3.84984	0.000119107	0.00923929	0.854197
RPS21	1.36251	0.662562	2.06247	11.0642	3.8158	0.000136753	0.010351	0.827902
GNB5	-1.31018	-1.98297	-0.637396	5.01248	-3.8174	0.00013587	0.010351	0.823469
CYBA	1.20751	0.585326	1.82969	10.2542	3.8044	0.000143195	0.0106398	0.749917
HINT1	1.09317	0.530173	1.65616	8.09988	3.80624	0.000142135	0.0106398	0.712965
S100A4	1.25205	0.603206	1.9009	10.5509	3.78262	0.000156302	0.0113987	0.686102
ATP5MG	1.03296	0.498768	1.56714	8.95835	3.79054	0.000151412	0.011148	0.628274
RPS10	1.22089	0.584649	1.85714	10.2494	3.76155	0.000170054	0.0120813	0.60312
HNRNPDL	1.00481	0.483798	1.52581	8.70914	3.78051	0.000157631	0.0113987	0.577697
GADD45B	1.06065	0.509324	1.61197	6.01567	3.77118	0.000163634	0.0117281	0.57407
AC087239.1	1.83408	0.86965	2.79851	3.11648	3.72787	0.000194423	0.0134584	0.517859
GSTP1	1.14123	0.543131	1.73933	8.03693	3.74035	0.000185031	0.0130114	0.501574
ATP5MD	1.02782	0.488896	1.56674	7.97057	3.73855	0.000186359	0.0130114	0.443433
RPL12	1.28502	0.604675	1.96536	10.8649	3.7025	0.000214905	0.0144316	0.415767
RPS7	1.28187	0.60304	1.96069	10.8787	3.70167	0.000215609	0.0144316	0.412145
POLR2L	1.04776	0.495307	1.60022	8.30135	3.71773	0.000202374	0.01389	0.381593
FOS	1.04925	0.494691	1.60381	5.73615	3.7089	0.000209557	0.0142622	0.351856
PFN1	1.26942	0.592832	1.94601	10.8056	3.67784	0.000236738	0.0155882	0.327475
RPL28	1.41856	0.660212	2.17691	11.5008	3.66685	0.000247133	0.0158852	0.318215
UQCR11	1.01483	0.476693	1.55296	8.44546	3.69671	0.000219854	0.014595	0.29196
RPS14	1.39395	0.646961	2.14095	11.4964	3.65801	0.000255793	0.0161014	0.284916
NDUFA3	1.06744	0.497696	1.63718	7.5098	3.67263	0.00024161	0.0157806	0.236564
RPL7A	1.27863	0.591216	1.96604	10.9482	3.64619	0.000267825	0.0165582	0.222385
NR3C2	-1.20019	-1.84478	-0.555605	4.94925	-3.64991	0.000263984	0.0164462	0.212491
TMSB10	1.47772	0.679723	2.27571	11.831	3.62999	0.000285185	0.0172367	0.199759
RPLP2	1.29792	0.598259	1.99759	11.0813	3.6364	0.000278188	0.0170426	0.193998
COX7A2	1.0642	0.493812	1.63459	7.85928	3.65734	0.000256461	0.0161014	0.18306
HSPH1	0.956074	0.445449	1.4667	6.00082	3.67031	0.000243812	0.0157971	0.167279
JUND	0.950406	0.441275	1.45954	8.15569	3.65925	0.00025456	0.0161014	0.126124
RPL36	1.16613	0.535086	1.79717	10.4813	3.62244	0.00029362	0.0175204	0.108308
EIF1	1.12564	0.516281	1.73501	10.1108	3.62108	0.000295173	0.0175204	0.0881491
BTF3	0.988916	0.455598	1.52223	8.84598	3.63485	0.00027987	0.0170426	0.0671489
BBC3	1.22416	0.556512	1.8918	4.20426	3.59421	0.000327305	0.019209	0.0333742
GZMH	0.965405	0.442635	1.48817	9.06093	3.62003	0.00029637	0.0175204	0.00333794
MARCKSL1	1.18958	0.538584	1.84057	3.80143	3.58203	0.000342933	0.0198049	-0.0180509
RPL35	1.12169	0.508979	1.7344	10.3365	3.58865	0.000334361	0.019482	-0.02155
AC245014.3	1.17898	0.53293	1.82504	5.00754	3.57727	0.000349224	0.0199181	-0.0374131
RPS9	1.07285	0.485504	1.6602	10.0087	3.58061	0.000344795	0.0198049	-0.0696956
UQCR10	1.06393	0.47921	1.64865	7.76118	3.56679	0.000363466	0.0205854	-0.119553
AL713852.1	-2.05569	-3.19154	-0.919844	3.75076	-3.54773	0.000390759	0.021529	-0.130382
RPL32	1.32031	0.586934	2.05368	11.3816	3.5291	0.000419293	0.022639	-0.156067
MYL12B	0.968736	0.435945	1.50153	8.9845	3.56419	0.000367078	0.0206456	-0.179924
MTRNR2L12	-0.951869	-1.47636	-0.427376	8.56324	-3.55755	0.000376477	0.0210282	-0.212264
FTL	1.09081	0.485235	1.69639	10.0573	3.53096	0.00041635	0.022631	-0.224297
DPM3	1.00539	0.449264	1.56152	5.56246	3.54383	0.000396581	0.0217021	-0.225266
GPR68	1.06852	0.473773	1.66326	4.856	3.5218	0.000430992	0.0231166	-0.264384
TAFA1	-0.858979	-1.33291	-0.385046	6.78066	-3.55287	0.000383222	0.0212583	-0.293351
COX7C	0.960576	0.425636	1.49552	9.14346	3.51997	0.00043396	0.0231226	-0.32933
RPL15	1.11482	0.487911	1.74173	10.4457	3.48589	0.000493101	0.0256002	-0.359419
ARHGDIB	0.976505	0.427442	1.52557	9.39917	3.48631	0.000492337	0.0256002	-0.428131
ITM2B	0.946345	0.414763	1.47793	8.9867	3.48973	0.000486074	0.0255631	-0.435852
AC019130.1	1.17334	0.506414	1.84027	3.8418	3.44872	0.000566116	0.0282996	-0.455133
IMMP2L	-0.87339	-1.36261	-0.384165	7.52965	-3.49956	0.000468537	0.0248018	-0.455352
CFL1	1.05333	0.456291	1.65036	10.0526	3.45841	0.000546179	0.0276469	-0.475212
RPS28	1.29684	0.555502	2.03818	11.4051	3.42912	0.000608557	0.029691	-0.48086
OST4	0.928191	0.403874	1.45251	8.6804	3.47021	0.000522753	0.0269667	-0.510199
SSR2	0.946669	0.40951	1.48383	7.77172	3.45468	0.000553761	0.0278566	-0.547448
CAMK1D	-0.896971	-1.40465	-0.389291	7.74448	-3.46339	0.000536173	0.0273111	-0.553623
CD63	0.957484	0.41299	1.50198	8.52415	3.44708	0.000569556	0.0282996	-0.564663
DIP2B	-0.861727	-1.349	-0.374452	6.71967	-3.46664	0.000529748	0.0271546	-0.569708
UBA52	1.05054	0.449539	1.65155	10.187	3.42649	0.000614471	0.0298	-0.577379
RACK1	0.995644	0.425542	1.56575	9.77914	3.42345	0.000621368	0.0299551	-0.616254
RUNX2	-0.881937	-1.38408	-0.379791	6.20082	-3.44287	0.000578497	0.0285686	-0.629676
BAX	0.908103	0.389635	1.42657	6.46042	3.43341	0.00059902	0.0294028	-0.640557
PDE4B	-1.17827	-1.86042	-0.496123	4.89821	-3.38594	0.000712711	0.0329843	-0.649942
NDUFA4	0.924538	0.393708	1.45537	8.09907	3.41415	0.00064295	0.0306309	-0.689668
CD52	0.943068	0.400858	1.48528	9.36168	3.40948	0.000654039	0.030977	-0.691996
EIF3G	0.89685	0.382311	1.41139	7.82427	3.41676	0.000636831	0.0305189	-0.700827
RPL10A	1.02838	0.43379	1.62298	10.1128	3.39038	0.000701292	0.0326423	-0.701456
RPL18A	1.11576	0.467178	1.76435	10.6382	3.37224	0.000749092	0.0342763	-0.716302
RPS18	1.20864	0.502035	1.91524	11.2803	3.353	0.000803062	0.0359337	-0.741222
COX8A	0.912204	0.38626	1.43815	7.83061	3.3999	0.000677367	0.0318953	-0.742582
RPL14	1.13171	0.471503	1.79191	10.7545	3.36023	0.000782383	0.0353995	-0.746702
NKG7	1.43762	0.5909	2.28433	12.0573	3.32827	0.000877781	0.0386367	-0.768012
NDUFS5	0.875476	0.369521	1.38143	7.41199	3.39192	0.000697377	0.0326423	-0.794004
RPS3	1.23719	0.508995	1.96539	11.2874	3.33044	0.000870974	0.0385466	-0.80134
GP6	-1.7195	-2.7363	-0.702694	4.18268	-3.31496	0.000920599	0.0396592	-0.803411
HOXB2	1.08264	0.446178	1.71911	4.25026	3.33445	0.000858529	0.0382046	-0.846539
CRADD	-0.85565	-1.35232	-0.358981	6.86025	-3.37709	0.00073603	0.0338699	-0.855214
EDF1	0.910221	0.378282	1.44216	7.98141	3.35427	0.00079939	0.0359337	-0.884796
TRBC1	0.880938	0.367142	1.39473	8.44431	3.361	0.000780212	0.0353995	-0.885324
RPL11	1.20957	0.487877	1.93125	11.2808	3.28543	0.00102259	0.0424714	-0.945295
PSMB10	0.971016	0.39769	1.54434	7.50311	3.32	0.000904164	0.03937	-0.949542
C9orf16	0.946955	0.387169	1.50674	7.58336	3.31604	0.000917037	0.0396592	-0.976493
PET100	0.901562	0.370203	1.43292	7.39756	3.32599	0.000884979	0.0387429	-0.97708
PFDN6	0.95173	0.387536	1.51592	5.44848	3.30673	0.000948043	0.0404116	-1.00155
SNRPD2	0.928443	0.378542	1.47834	7.87726	3.30966	0.000938166	0.0402021	-1.00787
AC026347.1	-1.07514	-1.71758	-0.432706	4.5545	-3.28056	0.00104037	0.0425555	-1.01231
ATP5F1D	0.956685	0.386963	1.52641	7.52201	3.29169	0.00100014	0.0419696	-1.04357
SPON2	0.909749	0.369633	1.44986	9.15153	3.30177	0.000964912	0.0407022	-1.04439
DRAP1	0.970982	0.391939	1.55003	7.30317	3.2871	0.00101656	0.0424386	-1.04849
MYL12A	0.982528	0.394442	1.57061	10.0066	3.27504	0.00106089	0.0427638	-1.07756
VAMP8	0.97774	0.392072	1.56341	7.65396	3.27254	0.00107034	0.0428512	-1.08786
FGFBP2	0.931364	0.375046	1.48768	9.54719	3.28178	0.00103591	0.0425555	-1.08954
GZMK	0.921023	0.370919	1.47113	5.97643	3.282	0.0010351	0.0425555	-1.09583
QRICH1	-0.820937	-1.30805	-0.333827	6.38373	-3.30366	0.000958453	0.0406414	-1.1074
ANAPC16	0.919537	0.36969	1.46938	7.74313	3.27823	0.00104899	0.0426924	-1.10807
KIAA1958	-1.169	-1.87848	-0.459511	4.52318	-3.22985	0.00124349	0.0470607	-1.12344
PPTC7	-0.973092	-1.55856	-0.387621	5.33789	-3.25808	0.00112633	0.0444981	-1.13353
MT-ND1	-1.01113	-1.6209	-0.401353	10.4399	-3.25049	0.00115675	0.0448262	-1.13403
MUS81	1.02665	0.406247	1.64706	4.95043	3.24385	0.00118403	0.0454476	-1.14523
SPCS2	0.901457	0.361032	1.44188	7.76175	3.26981	0.0010807	0.0429048	-1.14574
RPLP0	0.893718	0.358218	1.42922	9.24106	3.27155	0.00107406	0.0428512	-1.14611
RPSA	0.963231	0.38234	1.54412	9.94874	3.25049	0.00115677	0.0448262	-1.16195
ATP5MF	0.931432	0.370483	1.49238	7.62883	3.25493	0.00113887	0.0445753	-1.16922
AC118549.1	-0.847042	-1.35405	-0.340033	6.59659	-3.27493	0.00106131	0.0427638	-1.1717
CIRBP	0.861571	0.342679	1.38046	8.17123	3.25482	0.00113929	0.0445753	-1.21983
SNHG9	0.899478	0.354659	1.4443	5.85119	3.23632	0.00121569	0.0464428	-1.24602
H1FX	0.857611	0.339786	1.37544	6.97192	3.24654	0.00117293	0.0452361	-1.24736
PPP1R15A	0.925634	0.362585	1.48868	5.58559	3.2226	0.00127538	0.0478207	-1.26804
HMGN2	0.869503	0.341462	1.39754	7.85944	3.22788	0.0012521	0.0471662	-1.29291
SNHG29	0.91892	0.358139	1.4797	7.48728	3.21216	0.00132256	0.0493612	-1.30299
ADCY9	-0.81516	-1.30969	-0.32063	6.37545	-3.2312	0.00123767	0.0470603	-1.32737

## Sheet: ADA_vs_NAIVE_Other_T
Gene	logFC	CI.L	CI.R	AveExpr	t	P.Value	adj.P.Val	B
PPBP	-2.4643	-3.14724	-1.78137	5.72506	-7.07421	1.73011e-12	7.94811e-09	17.7314
JUN	2.74252	1.87164	3.6134	7.95084	6.17382	7.24076e-10	1.6632e-06	11.7598
AC103591.3	3.88274	2.60596	5.15952	5.34113	5.9619	2.67988e-09	4.10379e-06	9.63117
FOS	2.0016	1.30511	2.6981	6.69294	5.63406	1.86521e-08	2.1422e-05	8.9954
HSPH1	1.8668	1.18716	2.54644	6.30917	5.38494	7.60849e-08	6.99069e-05	7.69739
SFMBT2	-1.50861	-2.09052	-0.926692	7.3092	-5.08253	3.87233e-07	0.000296492	6.19125
GZMH	1.44105	0.877608	2.00448	7.90767	5.01412	5.5283e-07	0.000362814	5.85239
RPS26	1.98397	1.19482	2.77312	10.5103	4.92875	8.56715e-07	0.000491968	5.41198
MT-ND6	-1.39069	-1.97325	-0.80813	7.3043	-4.68006	2.9504e-06	0.00150602	4.29393
GAPDH	1.69734	0.981087	2.41359	9.16237	4.64584	3.48161e-06	0.00158191	4.15869
PPP1R15A	1.65692	0.952412	2.36142	5.75882	4.61083	4.11952e-06	0.00158191	4.00585
CTSW	1.55045	0.89112	2.20977	8.51155	4.61019	4.1321e-06	0.00158191	4.00192
HCST	1.92714	1.10101	2.75326	10.0163	4.57331	4.92703e-06	0.00174114	3.81203
JUNB	1.4886	0.843223	2.13398	8.58236	4.52196	6.28138e-06	0.0019638	3.61379
IER2	1.79199	1.01433	2.56966	8.2841	4.51758	6.41206e-06	0.0019638	3.59145
CYBA	1.70777	0.962033	2.45351	9.46346	4.48957	7.31143e-06	0.00209929	3.4787
FOSB	1.60631	0.902118	2.31049	5.60109	4.472	7.93593e-06	0.00214457	3.40638
MIF	1.70172	0.953109	2.45033	8.80791	4.4565	8.52908e-06	0.00217681	3.33855
FKBP5	-1.45272	-2.09593	-0.809504	8.38997	-4.4278	9.74082e-06	0.00226842	3.20939
BIRC6	-1.40283	-2.02461	-0.781059	8.6434	-4.4232	9.94999e-06	0.00226842	3.18279
ATP5MG	1.57256	0.874143	2.27098	9.23305	4.41423	1.03694e-05	0.00226842	3.16193
AC015849.1	1.6141	0.893049	2.33515	5.15665	4.38861	1.16639e-05	0.00243563	3.05577
MTRNR2L8	-1.90004	-2.75403	-1.04606	5.32194	-4.36189	1.31771e-05	0.00263199	2.92081
AC105402.3	-2.5947	-3.76688	-1.42251	4.62683	-4.33963	1.4579e-05	0.00279065	2.60284
COX4I1	1.51749	0.821114	2.21386	9.22573	4.27214	1.97524e-05	0.0036297	2.5743
EEF1B2	1.78257	0.956344	2.6088	10.2078	4.2297	2.38558e-05	0.00405902	2.40003
EEF1D	1.58421	0.841945	2.32647	9.57383	4.18424	2.91465e-05	0.00478211	2.22686
UBA52	1.87354	0.984736	2.76234	10.5698	4.13257	3.65111e-05	0.00578387	2.00634
SRP14	1.45634	0.761067	2.15161	9.1847	4.10649	4.08696e-05	0.00625769	1.91346
PCCA	-1.42901	-2.1125	-0.745525	6.0888	-4.09891	4.22265e-05	0.00625769	1.88047
HLA-DRB5	1.59834	0.827818	2.36886	4.95772	4.06675	4.84717e-05	0.00695873	1.77093
SLC30A9	-1.38278	-2.05627	-0.709288	6.04161	-4.02516	5.78526e-05	0.00781691	1.59119
SLC39A11	-1.15281	-1.71278	-0.592836	6.91244	-4.03602	5.52501e-05	0.00769148	1.56531
MYL12B	1.39358	0.713157	2.07401	9.01775	4.01526	6.03269e-05	0.00791834	1.55578
IFITM2	1.41009	0.718331	2.10185	8.96804	3.99626	6.536e-05	0.00834066	1.48714
PF4	-3.83563	-5.60957	-2.06169	4.27042	-4.23896	2.28961e-05	0.00404557	1.47104
RPL31	1.55041	0.78386	2.31696	10.0845	3.96523	7.44398e-05	0.00924261	1.38656
CTNNB1	-1.15153	-1.72202	-0.58103	6.74847	-3.95716	7.69903e-05	0.00930772	1.26905
FOXO1	-1.25517	-1.87861	-0.631724	7.54463	-3.947	8.03186e-05	0.00946112	1.26808
JUND	1.30128	0.645197	1.95736	8.41779	3.88844	0.000102315	0.0117104	1.06626
DUSP1	1.39887	0.691575	2.10617	6.94198	3.87738	0.00010706	0.0117104	1.0471
NUP98	-1.15648	-1.74073	-0.572241	7.10186	-3.88069	0.000105622	0.0117104	0.990557
TRDV2	1.42436	0.698621	2.15009	5.0401	3.84772	0.000120842	0.0124547	0.944244
ARMH3	-1.23667	-1.86541	-0.607922	6.6141	-3.85604	0.000116814	0.0124547	0.9304
ERCC1	1.3509	0.662175	2.03963	5.98134	3.84537	0.000121998	0.0124547	0.922397
CD160	1.36828	0.668983	2.06758	5.56048	3.83597	0.000126746	0.0126581	0.892288
DIPK1A	-1.15255	-1.74253	-0.562572	7.08518	-3.82988	0.000129913	0.0126983	0.806061
CLASP1	-1.17614	-1.78185	-0.57042	7.2461	-3.80672	0.000142659	0.0136536	0.73287
AC243960.1	1.3598	0.654664	2.06494	5.93221	3.78063	0.00015842	0.0148527	0.694121
PIGBOS1	1.3776	0.662013	2.09319	4.90352	3.77418	0.000162557	0.0149357	0.675014
COMMD6	1.33797	0.640512	2.03544	8.82834	3.76088	0.000171423	0.0151988	0.620107
DUSP2	1.24471	0.594661	1.89476	8.47205	3.75391	0.000176247	0.0152769	0.570739
AC093865.1	-1.17267	-1.78411	-0.561234	6.67376	-3.75998	0.000172037	0.0151988	0.566872
CD3D	1.4034	0.666944	2.13985	9.63121	3.73592	0.0001893	0.0155	0.546054
TOMM7	1.38084	0.655619	2.10607	9.67761	3.7328	0.000191654	0.0155	0.531167
AC016831.7	-1.23597	-1.88426	-0.587681	6.18623	-3.73767	0.000187991	0.0155	0.511396
OST4	1.27345	0.603682	1.94321	8.94288	3.72753	0.00019569	0.0155	0.48756
CRIP1	1.30624	0.617047	1.99544	9.04697	3.71573	0.00020503	0.0159645	0.455576
GATAD2B	-1.12117	-1.71061	-0.531731	7.45828	-3.72902	0.00019454	0.0155	0.437755
S100A10	1.30945	0.616942	2.00196	9.30813	3.70703	0.000212172	0.0162453	0.426429
LINC01871	1.2796	0.60002	1.95918	8.96497	3.69145	0.000225569	0.0169879	0.364995
UBL5	1.42003	0.663122	2.17693	8.56756	3.67805	0.000237708	0.0170762	0.349682
HSP90AB1	1.30243	0.607785	1.99708	9.04704	3.67581	0.000239802	0.0170762	0.317699
KAT2B	-1.12949	-1.73097	-0.528008	7.2384	-3.68148	0.000234548	0.0170762	0.27783
ZMYM2	-1.15666	-1.77389	-0.539438	7.26174	-3.67389	0.000241609	0.0170762	0.263293
PUM2	-1.13755	-1.74899	-0.526121	7.95829	-3.64742	0.000267828	0.0186424	0.165587
ELOB	1.38527	0.633485	2.13706	8.26592	3.61246	0.000306548	0.0201183	0.122324
PDE3B	-1.24492	-1.91966	-0.570179	9.76589	-3.61715	0.000301065	0.0200448	0.103214
LGALS1	1.0958	0.503518	1.68809	7.50656	3.62714	0.000289691	0.0195712	0.0786097
RPL8	1.72623	0.784004	2.66846	10.8471	3.59174	0.000331911	0.0202862	0.074529
PPP1R16B	-1.06788	-1.64506	-0.490691	7.56375	-3.62718	0.000289645	0.0195712	0.0651055
TUBA1A	1.26799	0.57709	1.95889	6.30431	3.59802	0.000324027	0.0202862	0.0463533
FBXL17	-1.12661	-1.7391	-0.514118	8.3303	-3.60608	0.000314154	0.0202862	0.0221599
LPAR6	1.32424	0.599288	2.0492	5.44359	3.58113	0.000345655	0.0206226	0.00521279
RPL36	1.83174	0.826322	2.83715	11.3161	3.57174	0.000358249	0.0210235	0.000276289
CD69	1.16277	0.528505	1.79704	8.68366	3.59406	0.000328983	0.0202862	-0.0028139
RPS10	1.80523	0.812781	2.79768	10.9047	3.56604	0.000366104	0.0210235	-0.0157959
LINC01934	-1.09645	-1.69425	-0.49866	7.81248	-3.59585	0.000326729	0.0202862	-0.0255748
USP15	-1.13218	-1.75066	-0.513705	8.40481	-3.58885	0.000335601	0.0202862	-0.0327192
CHCHD2	1.54086	0.6899	2.39181	8.43108	3.54991	0.000389221	0.0215617	-0.0647346
UBC	1.2831	0.576624	1.98957	9.29218	3.56063	0.000373713	0.0211956	-0.0729435
UBR3	-1.20589	-1.86867	-0.543096	6.58069	-3.56692	0.000364886	0.0210235	-0.0764467
RACK1	1.52005	0.678797	2.3613	10.4171	3.54237	0.000400488	0.0219029	-0.090971
RPSA	1.60701	0.712641	2.50138	10.7114	3.52261	0.00043148	0.0223307	-0.150463
DENND10	1.33497	0.59371	2.07624	4.954	3.53071	0.000418507	0.0223307	-0.157608
USP34	-1.11066	-1.72408	-0.497247	8.36209	-3.54968	0.000389556	0.0215617	-0.171281
ATP5MC2	1.20667	0.534973	1.87836	8.9101	3.52191	0.000432614	0.0223307	-0.223251
KANSL1	-1.10815	-1.72448	-0.491823	8.82353	-3.52492	0.00042774	0.0223307	-0.253156
PTPRM	-2.42861	-3.77805	-1.07917	5.45535	-3.52831	0.000422321	0.0223307	-0.281382
ARID1B	-1.12792	-1.75781	-0.498035	8.74954	-3.51058	0.000451425	0.0230427	-0.290794
S100A6	1.45108	0.631696	2.27047	10.1662	3.47189	0.000521574	0.0237338	-0.325895
PLAAT4	1.17273	0.514376	1.83108	8.37227	3.49222	0.000483528	0.0237338	-0.33156
LRIF1	1.24646	0.544852	1.94807	5.67818	3.48294	0.000500564	0.0237338	-0.335674
RPS21	1.95713	0.852219	3.06204	11.7807	3.4726	0.000520186	0.0237338	-0.336957
DNM2	-1.16181	-1.81424	-0.509381	6.33924	-3.49111	0.000485539	0.0237338	-0.339405
AGAP1	-1.2639	-1.97655	-0.551253	7.06663	-3.47697	0.000511812	0.0237338	-0.349483
SERINC1	-1.0613	-1.65587	-0.466731	6.98081	-3.49944	0.000470658	0.0237338	-0.358256
GADD45B	1.20953	0.527148	1.8919	6.53443	3.47498	0.000515606	0.0237338	-0.373276
TYROBP	1.19701	0.521069	1.87295	7.83501	3.47178	0.000521792	0.0237338	-0.38795
CDC14A	-1.11912	-1.75019	-0.488049	8.4257	-3.47666	0.00051241	0.0237338	-0.403668
PI4KA	-1.15114	-1.80175	-0.500537	6.58498	-3.46875	0.000527681	0.0237663	-0.41522
SLC23A2	-1.2862	-2.01711	-0.555281	5.40402	-3.44987	0.000565898	0.0247594	-0.429323
CST7	1.33123	0.573704	2.08875	9.40897	3.44523	0.000575676	0.0249496	-0.432566
CDK13	-1.06963	-1.67326	-0.466009	7.93102	-3.47401	0.000517485	0.0237338	-0.435562
RPL35	1.61219	0.690065	2.53432	10.88	3.42758	0.000614327	0.0263759	-0.453299
BCL2	-1.08303	-1.69813	-0.467926	8.30645	-3.45188	0.000561721	0.0247594	-0.499306
RAPGEF1	-1.04535	-1.63896	-0.451744	7.76561	-3.45243	0.000560577	0.0247594	-0.516762
GMFG	1.20867	0.510218	1.90713	8.75948	3.3926	0.000698168	0.0296965	-0.632961
OAZ1	1.18185	0.498389	1.86531	9.17931	3.39009	0.000704598	0.0296965	-0.650498
SLC27A4	-1.151	-1.81821	-0.48379	6.01625	-3.38201	0.000725586	0.0300301	-0.687621
ARHGDIB	1.22988	0.513957	1.94581	9.5098	3.36789	0.000763678	0.0310472	-0.702159
ZNF407	-1.03875	-1.64052	-0.436978	7.09823	-3.38409	0.00072012	0.0300301	-0.734325
CD52	1.46641	0.60396	2.32886	10.3877	3.33337	0.000864797	0.0339562	-0.755061
MAML2	-1.05287	-1.66462	-0.441111	8.3133	-3.3741	0.000746718	0.0306288	-0.757693
NOL10	-1.19595	-1.89571	-0.49619	5.77976	-3.35063	0.000812798	0.0327543	-0.766835
ISG20	1.17113	0.485091	1.85716	8.50665	3.34672	0.000824305	0.0329292	-0.788073
SERF2	1.39728	0.569156	2.2254	10.0104	3.30789	0.00094726	0.0359646	-0.842733
ILF3-DT	1.22417	0.501765	1.94657	5.25435	3.32218	0.000900138	0.0347499	-0.843582
CCDC137	1.21269	0.494754	1.93062	5.01969	3.31152	0.000935065	0.0357974	-0.879699
CMIP	-0.99823	-1.58443	-0.412027	7.78139	-3.33845	0.000849176	0.0336303	-0.897445
RPS28	1.92648	0.777134	3.07584	12.0265	3.28606	0.00102362	0.0370277	-0.905332
ARHGEF7	-1.19251	-1.90144	-0.48359	5.78943	-3.29782	0.000981815	0.0366355	-0.92811
PTBP2	-1.01408	-1.61224	-0.415929	6.81636	-3.32371	0.000895241	0.0347499	-0.932964
IMMP2L	-1.18075	-1.88358	-0.477906	7.64543	-3.29354	0.00099683	0.0366355	-0.945302
C1orf56	-1.12206	-1.78977	-0.454351	6.01291	-3.29451	0.0009934	0.0366355	-0.966392
RPL12	1.77942	0.708953	2.84989	11.6163	3.25887	0.00112671	0.039213	-0.970456
RPS5	1.42576	0.568058	2.28346	10.5189	3.25891	0.00112655	0.039213	-0.984063
TMEM259	1.15947	0.46601	1.85294	5.84643	3.27793	0.0010535	0.0378108	-1.00023
HNRNPDL	1.07806	0.435045	1.72108	8.59632	3.28688	0.00102066	0.0370277	-1.00977
NACA	1.51839	0.599983	2.43679	10.7794	3.24124	0.00119859	0.0399008	-1.0246
PTPRJ	-1.00207	-1.59848	-0.405659	8.27831	-3.29393	0.000995445	0.0366355	-1.02967
TMSB10	1.82066	0.717801	2.92352	11.6111	3.23647	0.00121878	0.0401144	-1.03937
TAFA1	-1.06236	-1.69847	-0.426252	7.116	-3.27419	0.00106752	0.0380169	-1.05551
A2M	-1.16734	-1.87057	-0.464102	8.38544	-3.25431	0.00114492	0.039547	-1.0672
SGPP1	-1.42805	-2.29498	-0.561114	5.38856	-3.22939	0.00124929	0.0405122	-1.07054
EXOC4	-1.03348	-1.65437	-0.412599	8.30215	-3.26329	0.00110933	0.0392019	-1.10315
RPL18	1.65641	0.643979	2.66883	11.3711	3.20749	0.00134816	0.0415196	-1.11662
COX6C	1.26956	0.495785	2.04333	8.51724	3.21663	0.00130606	0.0410961	-1.14297
RPS13	1.65061	0.638727	2.66249	11.3368	3.19799	0.00139328	0.0421101	-1.14412
USP33	-1.04014	-1.66817	-0.412117	6.87023	-3.24697	0.0011748	0.0396841	-1.14777
CD3G	1.17812	0.461874	1.89437	9.37327	3.2247	0.00126986	0.0405122	-1.15002
NCOA4	-1.06202	-1.70551	-0.418534	5.9254	-3.2356	0.00122247	0.0401144	-1.16968
PCED1B	-1.00177	-1.60716	-0.396387	8.27288	-3.24413	0.00118652	0.0397873	-1.17774
RPL7A	1.68535	0.648327	2.72237	11.4237	3.18614	0.00145152	0.0430212	-1.17833
FCGR3A	1.14643	0.448238	1.84462	5.79548	3.2191	0.00129487	0.0410249	-1.17895
GZMB	0.96251	0.38199	1.54303	7.87668	3.25051	0.0011603	0.0395561	-1.18316
CALR	0.955764	0.379222	1.53231	7.74052	3.24999	0.0011624	0.0395561	-1.18906
XYLT1	-1.04903	-1.68677	-0.411295	6.15462	-3.22485	0.00126921	0.0405122	-1.20792
S100A4	1.57608	0.603239	2.54893	10.9539	3.17613	0.00150241	0.0433872	-1.20925
AHI1	-1.2223	-1.97149	-0.473104	5.79241	-3.19849	0.00139085	0.0421101	-1.21041
PSME1	1.11697	0.435331	1.79861	9.091	3.21255	0.00132472	0.0413999	-1.21073
GZMM	1.08563	0.42174	1.74951	8.48124	3.20589	0.00135567	0.0415196	-1.24463
UBB	1.07726	0.41865	1.73588	8.86592	3.20666	0.00135204	0.0415196	-1.24647
FAU	1.6358	0.619674	2.65194	11.2894	3.15605	0.00160954	0.0444108	-1.26437
ARID5B	-0.951643	-1.53018	-0.373107	8.05035	-3.22483	0.00126931	0.0405122	-1.26562
SNX9	-1.17615	-1.9006	-0.451692	5.4731	-3.18282	0.0014682	0.0432366	-1.27219
KIAA0319L	-1.12768	-1.821	-0.434362	6.19482	-3.18871	0.00143869	0.0429177	-1.27503
DSE	1.16684	0.44714	1.88654	5.4892	3.1785	0.00149021	0.0433872	-1.28822
N4BP2	-1.19344	-1.93054	-0.456343	5.56196	-3.17423	0.00151227	0.0433872	-1.29041
SETBP1	1.28437	0.486319	2.08241	4.97251	3.15517	0.00161441	0.0444108	-1.31572
COX6B1	1.3428	0.504846	2.18075	8.24644	3.14162	0.00169083	0.0446417	-1.33945
MYL6	1.24296	0.469078	2.01684	9.68367	3.1488	0.00164993	0.0445869	-1.34611
ARID2	-0.972751	-1.57043	-0.375075	7.72299	-3.19079	0.0014284	0.0428892	-1.35084
ARPC1B	1.05368	0.402843	1.70452	8.9138	3.17394	0.00151377	0.0433872	-1.35282
RPL10A	1.46052	0.541939	2.37911	10.8637	3.11711	0.00183763	0.0478894	-1.38732
EPB41	-1.01925	-1.65114	-0.387366	8.80074	-3.16232	0.00157538	0.04413	-1.40478
AP001011.1	-0.979538	-1.58523	-0.373841	8.10563	-3.17051	0.00153175	0.0434373	-1.40489
ASCC3	-0.963491	-1.55886	-0.368118	7.72881	-3.17264	0.00152054	0.0433872	-1.40889
MYCBP2	-0.993087	-1.60822	-0.377952	8.38662	-3.16504	0.00156075	0.0439883	-1.41226
LRIG1	-1.05792	-1.71604	-0.399801	6.33026	-3.15145	0.00163505	0.0444464	-1.41481
UQCR11	1.15589	0.433062	1.87872	8.4466	3.13505	0.0017291	0.0453914	-1.41633
SARS	1.0855	0.408237	1.76275	6.55496	3.14222	0.00168739	0.0446417	-1.42723
MBD5	-0.986217	-1.59947	-0.372968	8.52869	-3.15281	0.00162746	0.0444464	-1.45126
SOS1	-0.966754	-1.56713	-0.36638	8.22111	-3.15687	0.00160507	0.0444108	-1.45186
KDM3B	-1.01958	-1.65578	-0.383376	6.5803	-3.14187	0.00168941	0.0446417	-1.46272
UBR1	-0.994471	-1.61438	-0.374565	7.24821	-3.14506	0.00167113	0.0446417	-1.46828
EIF1	1.36843	0.500244	2.23662	10.298	3.09009	0.00201291	0.0497981	-1.47829
BTF3	1.10661	0.408624	1.8046	9.46143	3.10821	0.00189378	0.0486035	-1.51298
INIP	1.17412	0.429427	1.91882	4.71894	3.09099	0.00200685	0.0497981	-1.53251
AC022075.1	1.11934	0.410909	1.82776	5.69973	3.09762	0.0019626	0.0497981	-1.53677
ATXN1	-1.00188	-1.63225	-0.371513	9.03446	-3.11591	0.00184511	0.0478894	-1.54606
LTB	1.11749	0.408396	1.82658	8.86004	3.08961	0.0020162	0.0497981	-1.55985
EXT1	-1.13067	-1.84868	-0.412654	6.01796	-3.0872	0.00203258	0.049934	-1.56075
SMYD3	-0.994591	-1.62124	-0.367941	8.74584	-3.11159	0.00187226	0.0483212	-1.56248
RORA-AS1	-0.982434	-1.60254	-0.362328	7.83048	-3.10599	0.001908	0.0486963	-1.5855
PHTF2	-0.943474	-1.54206	-0.344891	6.65995	-3.09007	0.00201307	0.0497981	-1.65483
EFHD2	0.936987	0.342593	1.53138	7.72567	3.09045	0.00201051	0.0497981	-1.65816

## Sheet: UST_vs_NAIVE_B
Gene	logFC	CI.L	CI.R	AveExpr	t	P.Value	adj.P.Val	B
HLA-DRB5	-4.4524	-5.01697	-3.88782	6.65339	-17.1222	5.3447e-10	5.04647e-06	11.5199
HLA-DRB1	1.59947	1.18042	2.01852	10.1238	8.28702	2.10075e-06	0.00661176	5.34539
PPBP	-3.85666	-4.76404	-2.94927	4.72624	-9.22794	6.58793e-07	0.00311016	5.17174
FKBP5	-2.27245	-2.89046	-1.65445	6.76139	-7.98344	3.117e-06	0.00720745	4.92079
PRKCH	-2.06337	-2.68426	-1.44248	5.38	-7.21517	8.88074e-06	0.0139753	3.85527
AOAH	-2.3481	-3.10645	-1.58975	5.64009	-6.72253	1.80667e-05	0.0213232	3.23019
CD247	-2.21455	-2.96064	-1.46846	5.22617	-6.44432	2.73649e-05	0.0281738	2.82062
FYB1	-1.75903	-2.35696	-1.16111	5.33871	-6.38719	2.98388e-05	0.0281738	2.76087
HLA-DQA2	-6.02002	-7.68912	-4.35092	4.46168	-7.8307	3.8167e-06	0.00720745	2.49616
PF4	-3.8686	-5.06754	-2.66965	3.94889	-7.00551	1.19687e-05	0.0161441	2.44604

## Sheet: UST_vs_NAIVE_CD4_T
Gene	logFC	CI.L	CI.R	AveExpr	t	P.Value	adj.P.Val	B
JUNB	1.48933	1.14819	1.83048	7.74406	9.94438	5.20347e-06	0.0250407	4.52198
HLA-DRB1	1.89106	1.44847	2.33365	5.12811	9.73266	6.17741e-06	0.0250407	4.04154
GZMK	1.41869	1.05777	1.77962	6.42415	8.95359	1.19489e-05	0.0250407	3.75582
PF4	-2.80144	-3.47288	-2.12999	4.81784	-9.50381	7.46295e-06	0.0250407	3.38889
FKBP5	-1.37667	-1.75972	-0.993624	8.85165	-8.18659	2.40021e-05	0.0336816	3.14978
PPBP	-3.57448	-4.45517	-2.69379	5.05203	-9.24519	9.28382e-06	0.0250407	3.07818
NRGN	-2.69466	-3.44548	-1.94383	3.89031	-8.17509	2.42641e-05	0.0336816	1.86107
AC105402.3	-4.96645	-6.25013	-3.68278	3.62609	-8.81287	1.35294e-05	0.0250407	0.335454

## Sheet: UST_vs_NAIVE_CD8_T
Gene	logFC	CI.L	CI.R	AveExpr	t	P.Value	adj.P.Val	B
PPBP	-3.84662	-4.40412	-3.28911	5.23331	-15.4211	3.48147e-08	0.000389856	8.72753
HLA-DRB1	2.73955	2.24289	3.23621	6.36889	12.3285	2.81385e-07	0.000821198	7.31092
PF4	-3.6198	-4.23831	-3.0013	4.39437	-13.0806	1.62558e-07	0.000821198	7.14309
FGFBP2	2.56143	2.08197	3.0409	7.60785	11.9402	3.77946e-07	0.000821198	7.13696
PLEK	1.93009	1.56278	2.2974	7.35551	11.7444	4.40006e-07	0.000821198	7.01606
GZMH	2.27321	1.82968	2.71673	8.5336	11.4553	5.53004e-07	0.000884649	6.80365
LGALS1	2.19432	1.7311	2.65754	7.80496	10.5875	1.13326e-06	0.00141003	6.11213
AL592183.1	-2.03171	-2.45894	-1.60449	5.37675	-10.629	1.09384e-06	0.00141003	6.09455
FKBP5	-1.67928	-2.05808	-1.30048	8.48757	-9.9083	2.06002e-06	0.00230681	5.52699
AC105402.3	-5.14367	-6.09005	-4.1973	3.74376	-12.1477	3.22475e-07	0.000821198	5.39149
CTSW	1.50332	1.14577	1.86087	8.01416	9.39723	3.30488e-06	0.00336437	5.05869
CX3CR1	1.66222	1.24664	2.07781	6.348	8.93949	5.13963e-06	0.0044272	4.63237
TRGC2	1.37711	1.0246	1.72962	7.67719	8.73141	6.32025e-06	0.00479445	4.40984
HLA-DPB1	1.38536	1.03009	1.74063	7.48875	8.71545	6.42228e-06	0.00479445	4.39366
NRGN	-3.20778	-3.99803	-2.41753	3.55927	-9.07248	4.5124e-06	0.00421083	4.1813
FCRL6	1.8207	1.33746	2.30395	6.26779	8.42088	8.66868e-06	0.00606699	4.11993
APBA2	-1.37955	-1.75828	-1.00081	6.84817	-8.14121	1.16135e-05	0.00757437	3.79498
EFHD2	1.65492	1.19809	2.11174	7.40377	8.09671	1.21753e-05	0.00757437	3.75539
CLIC1	1.26158	0.909388	1.61378	7.87322	8.00603	1.34139e-05	0.00774134	3.65088
NKG7	1.64003	1.17995	2.1001	10.4094	7.96721	1.39857e-05	0.00774134	3.63317
CST7	1.26179	0.906278	1.61731	8.6991	7.9326	1.45176e-05	0.00774134	3.57207
PDGFD	1.28815	0.921009	1.65529	6.96385	7.84188	1.60197e-05	0.00808018	3.48525
GZMA	1.40532	1.00065	1.80999	9.23048	7.76182	1.74864e-05	0.00808018	3.38983
HLA-DPA1	1.27172	0.904187	1.63926	6.71753	7.73351	1.80393e-05	0.00808018	3.36522
IFITM2	1.27969	0.909982	1.6494	8.61218	7.73623	1.79854e-05	0.00808018	3.35818
S100A4	1.32502	0.937658	1.71239	10.3018	7.64518	1.98909e-05	0.00835886	3.27807
THEMIS2	-2.36889	-3.0625	-1.67528	3.56871	-7.63334	2.01544e-05	0.00835886	3.15462
APOBEC3G	1.1991	0.828686	1.56951	6.78724	7.23526	3.16531e-05	0.011815	2.79144
IGF1R	-1.2599	-1.65174	-0.868056	6.07648	-7.18639	3.34978e-05	0.0121003	2.76078
HOPX	1.16841	0.801279	1.53555	7.11456	7.11305	3.64887e-05	0.0121769	2.63591
CCL5	1.24477	0.851289	1.63825	11.0584	7.07053	3.83547e-05	0.0121769	2.62812
SLC9A3R1	1.13177	0.771946	1.4916	7.01025	7.0299	4.02344e-05	0.0121769	2.54143
HLA-DRB5	-2.39824	-3.15554	-1.64094	3.394	-7.078	3.80193e-05	0.0121769	2.5311
PTMS	2.17622	1.47501	2.87744	5.03488	6.93647	4.49476e-05	0.012899	2.52686
GNG11	-3.42489	-4.45273	-2.39704	2.88377	-7.4474	2.48309e-05	0.00993058	2.40707
JUNB	1.2822	0.868172	1.69623	7.71057	6.92167	4.57479e-05	0.012899	2.40554
CORO1B	1.62382	1.08293	2.16471	5.223	6.70987	5.90578e-05	0.0142773	2.2645
RGS18	-2.5859	-3.42162	-1.75018	3.26044	-6.91568	4.60762e-05	0.012899	2.26435
ZBTB16	-2.58953	-3.43402	-1.74503	3.13171	-6.85343	4.96417e-05	0.0135582	2.23884
C12orf75	1.05389	0.706091	1.40169	7.70892	6.77251	5.47303e-05	0.0142773	2.20622
A2M-AS1	1.51519	1.00653	2.02385	5.02887	6.65768	6.29462e-05	0.0143851	2.19793
TBX21	1.38178	0.919895	1.84367	5.7773	6.68633	6.07782e-05	0.0142773	2.1951
GP1BB	-3.25361	-4.28004	-2.22719	2.96828	-7.08474	3.77197e-05	0.0121769	2.18548
SLAMF7	1.25389	0.834396	1.67338	5.88369	6.68069	6.11991e-05	0.0142773	2.17202
CENPK	-1.09407	-1.45829	-0.729842	6.39609	-6.71369	5.87839e-05	0.0142773	2.15762
FOXO1	-1.02123	-1.36238	-0.680075	7.55171	-6.6905	6.04698e-05	0.0142773	2.0937
CLIC3	1.41949	0.935602	1.90338	5.21521	6.55651	7.12974e-05	0.0146954	2.06994
PAXX	1.14554	0.757736	1.53334	6.75668	6.60215	6.73903e-05	0.0146954	2.04162
KLRG1	1.06258	0.704424	1.42074	7.51165	6.63092	6.50474e-05	0.014568	2.03009
CD52	1.14021	0.75106	1.52935	10.3783	6.54871	7.19893e-05	0.0146954	1.97653
CYTOR	1.10152	0.725966	1.47708	6.61841	6.55546	7.13904e-05	0.0146954	1.96673
AL359232.1	-1.66724	-2.24584	-1.08864	4.29879	-6.44027	8.24e-05	0.016188	1.94375
GPHN	-1.4436	-1.93683	-0.950373	6.918	-6.5416	7.26265e-05	0.0146954	1.91441
LINC01871	1.02796	0.67623	1.37969	8.13394	6.53207	7.349e-05	0.0146954	1.90704
GSTP1	1.0476	0.682483	1.41272	7.06661	6.41279	8.52889e-05	0.0164666	1.77763
COX8A	1.05208	0.683697	1.42045	7.21988	6.3832	8.85239e-05	0.0164969	1.74202
CRIP1	1.21576	0.789126	1.64239	8.80848	6.36914	9.01069e-05	0.0164969	1.71962
ZNF683	1.38279	0.889451	1.87614	5.27405	6.26461	0.00010288	0.016942	1.69703
ANXA2	1.35236	0.873983	1.83073	6.45579	6.31842	9.60761e-05	0.0164969	1.67966
DYNLL1	1.02926	0.66547	1.39304	7.10029	6.32358	9.54493e-05	0.0164969	1.66053
ARPC5L	1.06073	0.684699	1.43676	6.45913	6.30472	9.77608e-05	0.0164969	1.6559
CD63	1.0385	0.671402	1.4056	7.27825	6.32282	9.55421e-05	0.0164969	1.64691
AP001011.1	-1.0091	-1.3653	-0.652909	7.8436	-6.33188	9.44519e-05	0.0164969	1.63322
PZP	1.121	0.723126	1.51888	7.59091	6.29716	9.87046e-05	0.0164969	1.60548
FGR	1.64559	1.04277	2.24841	5.00974	6.10122	0.000126931	0.0190931	1.51924
C1orf56	-1.05883	-1.44072	-0.676944	5.95635	-6.19691	0.000112189	0.0179471	1.51628
KANK1	-2.46467	-3.3714	-1.55793	4.01939	-6.07522	0.000131289	0.0190931	1.50035
DSTN	1.00141	0.640712	1.3621	7.42349	6.2052	0.000111002	0.0179471	1.48776
MRPL41	1.21018	0.766703	1.65367	5.87443	6.09904	0.00012729	0.0190931	1.45922
BLOC1S1	1.05269	0.668376	1.43699	6.63836	6.12214	0.000123537	0.0190931	1.4262
MATK	1.09937	0.695535	1.50321	6.01212	6.08449	0.000129718	0.0190931	1.40236
ADGRG1	1.63261	1.02783	2.23738	6.13271	6.03351	0.000138621	0.0194035	1.357
PLAAT3	1.53261	0.960412	2.10481	5.11764	5.98646	0.000147424	0.0201324	1.35488
CAVIN2	-2.56349	-3.49818	-1.62879	2.96761	-6.12981	0.000122319	0.0190931	1.3508
CD81	1.04004	0.657556	1.42252	7.10519	6.07748	0.000130903	0.0190931	1.3313
EIF5A	1.00212	0.63277	1.37147	6.812	6.06413	0.000133196	0.0191222	1.32476
IDI1	1.28599	0.806871	1.76511	6.00023	5.999	0.00014502	0.0200486	1.29048
PPP1CA	0.980266	0.61735	1.34318	6.9424	6.03703	0.000137985	0.0194035	1.28043
ITGAM	1.31368	0.817556	1.80979	5.3703	5.91817	0.000161292	0.0210017	1.25102
BATF	1.25738	0.783181	1.73159	5.39599	5.92638	0.000159553	0.0210017	1.24634
GAPDH	0.950736	0.594487	1.30698	8.54679	5.96475	0.000151689	0.0204652	1.16826
GZMM	0.958849	0.597361	1.32034	7.98426	5.92846	0.000159114	0.0210017	1.11828
GABPB1-AS1	-1.00388	-1.38391	-0.623853	6.33543	-5.90408	0.000164325	0.0211507	1.11542
PF4V1	-5.13079	-6.70701	-3.55458	1.40256	-7.27536	3.02218e-05	0.0116698	1.10762
MAP1LC3B	0.975505	0.6028	1.34821	6.55614	5.84993	0.000176565	0.0224679	1.04179
WAKMAR2	-1.21521	-1.68349	-0.746934	5.59821	-5.80007	0.000188705	0.0232211	1.0147
LINC02506	-6.04907	-7.97202	-4.12612	1.03417	-7.03083	4.01905e-05	0.0121769	1.01305
HCST	0.971601	0.598667	1.34454	9.43346	5.82293	0.000183031	0.023029	1.00376
IFNG	2.16235	1.30865	3.01604	4.1434	5.66119	0.000227517	0.0262571	0.967716
EMP3	0.987221	0.606931	1.36751	8.661	5.8021	0.000188194	0.0232211	0.958049
PYCARD	1.4023	0.852338	1.95227	5.73891	5.69892	0.000216188	0.0257144	0.93921
ACVR2A	-1.40673	-1.96428	-0.849175	4.3837	-5.63911	0.000234442	0.0262571	0.91536
PFKFB3	-1.27926	-1.7862	-0.77232	4.47947	-5.64011	0.000234123	0.0262571	0.907523
CKLF	0.959927	0.586039	1.33382	6.94961	5.73829	0.000205011	0.0249534	0.888561
PPM1L	0.973642	0.59269	1.35459	6.47623	5.71234	0.000212305	0.0255633	0.852752
SH3BGRL3	0.986336	0.599053	1.37362	10.0657	5.69223	0.000218152	0.0257144	0.833171
GATD3A	4.0708	2.64187	5.49974	1.53807	6.36727	9.03192e-05	0.0164969	0.81946
PLEKHA5	1.07979	0.651811	1.50777	5.90788	5.63899	0.00023448	0.0262571	0.807434
SNRPB	0.932977	0.56429	1.30166	6.99521	5.65586	0.000229167	0.0262571	0.764446
AL021155.5	-1.18763	-1.6627	-0.712568	5.26031	-5.58744	0.000251546	0.0278892	0.755891
PRSS23	2.28309	1.35777	3.20841	5.74818	5.51465	0.000277961	0.0286923	0.739079
HLA-DQA2	-5.84958	-7.78048	-3.91868	0.448779	-6.77096	5.48336e-05	0.0142773	0.725206
SMDT1	1.11861	0.667164	1.57007	6.76025	5.53804	0.000269163	0.0286923	0.691958
HDAC4	-0.955335	-1.33842	-0.572246	5.86541	-5.57367	0.000256328	0.0278919	0.674459
LRRC75A	-1.41249	-1.99426	-0.83072	4.00071	-5.42649	0.000314003	0.0308292	0.656445
RASGRF2	-0.992103	-1.39021	-0.594001	6.69123	-5.56991	0.000257654	0.0278919	0.640481
CISD3	1.31712	0.774279	1.85996	4.86619	5.42297	0.000315543	0.0308292	0.635587
VPS28	0.996325	0.592352	1.4003	6.52708	5.51231	0.000278857	0.0286923	0.620419
PLAAT4	0.875889	0.524172	1.22761	8.00275	5.56598	0.000259042	0.0278919	0.613149
TTC38	1.37081	0.805588	1.93603	5.05947	5.42055	0.000316607	0.0308292	0.611628
IFI27L2	1.03255	0.612088	1.45302	5.97796	5.48868	0.000288094	0.0290638	0.608599
RCBTB2	1.30356	0.764111	1.84301	4.79664	5.40089	0.000325385	0.0308785	0.592039
COPS9	0.935118	0.555884	1.31435	7.06318	5.51119	0.000279288	0.0286923	0.581367
IER2	1.79547	1.06818	2.52276	7.44066	5.51769	0.0002768	0.0286923	0.569409
S100A6	0.967262	0.573992	1.36053	9.69794	5.49717	0.000284738	0.0289863	0.551075
DCTN3	1.16719	0.684826	1.64956	5.63481	5.40817	0.000322106	0.0308785	0.541919
AC245407.2	1.77292	1.02803	2.51781	4.52191	5.31964	0.000364547	0.0312436	0.532599
PLEKHF1	1.43473	0.831402	2.03805	4.38923	5.31499	0.000366933	0.0312436	0.51149
RNASEK	0.877259	0.518832	1.23569	7.59581	5.47032	0.000295494	0.0295441	0.489752
TAF10	0.926148	0.542065	1.31023	6.60198	5.3894	0.00033064	0.0311135	0.419776
C17orf49	1.11131	0.644073	1.57854	5.72849	5.316	0.000366414	0.0312436	0.416518
ADAMTS6	-1.12555	-1.60104	-0.650064	4.87325	-5.29068	0.000379699	0.0312436	0.392621
RNF167	1.09612	0.635481	1.55676	5.65957	5.31841	0.000365175	0.0312436	0.387757
AGBL4	-3.18798	-4.50696	-1.869	2.39617	-5.4021	0.000324838	0.0308785	0.381602
CD58	0.967759	0.562603	1.37292	5.84712	5.33863	0.000354961	0.0312436	0.379157
TBCB	0.958965	0.557435	1.3605	6.05907	5.33789	0.000355331	0.0312436	0.371777
MAGI2	-2.66149	-3.78105	-1.54193	2.56929	-5.31329	0.000367814	0.0312436	0.371217
DOK2	0.960854	0.558873	1.36284	6.10247	5.34241	0.000353086	0.0312436	0.363673
LYAR	0.901609	0.525822	1.27739	7.87638	5.36244	0.000343325	0.0312436	0.330174
RGPD2	-2.70158	-3.83837	-1.56478	2.42309	-5.31153	0.000368721	0.0312436	0.316401
PFN1	0.903271	0.524114	1.28243	9.98471	5.32456	0.000362037	0.0312436	0.31062
ITGB2	0.912168	0.531937	1.2924	7.87199	5.36183	0.000343618	0.0312436	0.308244
AC068051.1	-1.69388	-2.42549	-0.962281	4.3773	-5.1748	0.00044745	0.0344319	0.282543
IGKC	1.7934	1.01238	2.57441	3.72338	5.13219	0.000475522	0.0350322	0.278939
GLIPR1	0.882493	0.50988	1.25511	6.51634	5.29345	0.000378223	0.0312436	0.254539
RABAC1	0.909016	0.524659	1.29337	6.85126	5.28594	0.000382244	0.0312436	0.253946
ATP5F1D	0.884126	0.510749	1.2575	7.24438	5.29239	0.00037879	0.0312436	0.25292
PSMA7	0.873782	0.505684	1.24188	7.94428	5.30549	0.00037187	0.0312436	0.23969
ZNF609	-0.817186	-1.16221	-0.472166	7.46159	-5.29373	0.000378075	0.0312436	0.208442
PAX8-AS1	-1.40116	-2.0181	-0.784214	4.04117	-5.07606	0.000515415	0.0359648	0.171348
DIP2B	-0.861114	-1.2286	-0.49363	6.63207	-5.2373	0.000409433	0.0329844	0.150082
CD3D	0.859564	0.490902	1.22823	9.27494	5.21116	0.000424895	0.0336528	0.134675
TMEM160	0.939368	0.532899	1.34584	6.11872	5.16528	0.000453561	0.0344319	0.131726
ELOB	0.917749	0.524093	1.3114	7.75352	5.21067	0.000425193	0.0336528	0.118043
HDAC9	1.06403	0.597316	1.53075	5.26683	5.09549	0.000501213	0.035749	0.111224
ATP5MF	0.873946	0.496924	1.25097	7.10867	5.18088	0.000443591	0.0344319	0.0972468
NDUFA13	0.91588	0.521166	1.31059	7.54531	5.18611	0.000440297	0.0344319	0.0934154
ABHD17A	0.860121	0.491003	1.22924	7.42573	5.2081	0.000426746	0.0336528	0.0895265
AC006369.1	0.87476	0.496478	1.25304	6.41858	5.16843	0.000451533	0.0344319	0.0892052
ACTN4	0.910263	0.514587	1.30594	6.25612	5.14176	0.000469055	0.0350037	0.0528988
MT-ND2	-1.00151	-1.44005	-0.562978	11.6617	-5.10431	0.000494911	0.035749	0.0420292
SESN3	-1.03306	-1.48379	-0.582335	5.95163	-5.12269	0.000482032	0.0350506	0.0398355
DBI	0.822359	0.46636	1.17836	7.34292	5.16295	0.000455074	0.0344319	0.0389115
ARHGAP18	1.27691	0.702901	1.85091	4.43939	4.97197	0.000599183	0.0382281	0.0245495
SELENOW	0.862889	0.486599	1.23918	6.83098	5.12528	0.000480248	0.0350506	0.0203999
ACAA2	1.12418	0.626656	1.62171	5.38092	5.05018	0.000535004	0.0359985	0.0197387
LSP1	0.807882	0.457737	1.15803	7.5666	5.15687	0.000459043	0.0344991	0.017209
PHPT1	1.20263	0.667307	1.73795	5.6314	5.02115	0.000557924	0.0365358	-0.000272563
CDK2AP2	0.893325	0.500899	1.28575	6.0426	5.08788	0.000506725	0.0359134	-0.00524937
BCL2	-0.833654	-1.19634	-0.470969	8.39104	-5.13737	0.000472009	0.0350037	-0.00572886
DHRS7	0.829538	0.465796	1.19328	6.86198	5.09716	0.000500014	0.035749	-0.049609
GSDMD	1.06859	0.587078	1.5501	5.14061	4.9601	0.000609619	0.0382281	-0.0693385
PSME1	0.811184	0.454323	1.16804	8.51071	5.0805	0.000512134	0.0359648	-0.0833349
COX6A1	0.865106	0.482735	1.24748	7.40609	5.05673	0.000529968	0.0359985	-0.101978
S100A11	0.818131	0.457434	1.17883	7.75682	5.06951	0.000520298	0.0359648	-0.10814
PSMB10	0.887808	0.493744	1.28187	6.72344	5.03545	0.000546504	0.0359985	-0.111256
CTSC	0.81854	0.457889	1.17919	7.34715	5.07269	0.00051792	0.0359648	-0.112697
MYL12B	0.815381	0.454341	1.17642	8.729	5.04766	0.000536949	0.0359985	-0.130471
MYO3B	3.30136	1.83802	4.7647	3.43635	5.04234	0.000541088	0.0359985	-0.132578
TMED9	0.943203	0.518601	1.3678	5.81621	4.96488	0.000605396	0.0382281	-0.138968
OVCH1-AS1	2.82784	1.54822	4.10745	2.88701	4.93925	0.000628425	0.0382281	-0.148492
PPIB	0.795969	0.443162	1.14878	7.9921	5.04248	0.000540978	0.0359985	-0.153296
CDKN2D	0.875098	0.483609	1.26659	6.2682	4.996	0.000578627	0.0376713	-0.15364
A2M	0.846577	0.470915	1.22224	7.886	5.0368	0.000545436	0.0359985	-0.168811
GNLY	1.09174	0.59891	1.58458	10.9654	4.95115	0.000617622	0.0382281	-0.20856
COX17	0.895258	0.488603	1.30191	6.24239	4.92048	0.00064589	0.0388104	-0.23011
ANXA1	0.781989	0.431473	1.1325	8.52464	4.9863	0.000586832	0.0379847	-0.234149
BTBD11	-0.879895	-1.27715	-0.482643	6.02359	-4.95052	0.00061819	0.0382281	-0.235066
ATP6V0B	0.919518	0.499739	1.3393	5.76878	4.89581	0.000669639	0.0396752	-0.244708
ACTG1	0.819371	0.448345	1.1904	9.49782	4.93584	0.000631559	0.0382281	-0.271275
H2AFZ	0.825748	0.45185	1.19965	7.05044	4.93605	0.00063137	0.0382281	-0.272804
PITPNC1	-0.801082	-1.16319	-0.438973	9.33116	-4.94451	0.00062363	0.0382281	-0.273655
YWHAQ	0.822905	0.45213	1.19368	7.35687	4.96049	0.000609273	0.0382281	-0.277247
PRKCA	-0.777806	-1.12859	-0.42702	7.82171	-4.9558	0.000613446	0.0382281	-0.279604
SH3BGRL2	-3.15858	-4.55599	-1.76117	1.85546	-5.0519	0.000533677	0.0359985	-0.280628
STAT1	-0.764414	-1.10864	-0.420191	7.19294	-4.96335	0.000606742	0.0382281	-0.287963
SLCO4C1	1.72183	0.90464	2.53903	4.46703	4.70925	0.000882352	0.0462974	-0.296782
PSMB8	0.80687	0.440189	1.17355	7.19969	4.91813	0.000648111	0.0388104	-0.31059
SSBP4	0.84613	0.458815	1.23344	6.10944	4.88268	0.000682653	0.0402334	-0.318639
MT1E	1.43686	0.7517	2.12203	4.22422	4.68713	0.000911985	0.0464951	-0.333043
MXRA7	1.35533	0.715545	1.99511	4.7639	4.73476	0.000849438	0.0457568	-0.336766
UBL5	0.839377	0.456979	1.22177	8.13133	4.90599	0.000659726	0.0392958	-0.337601
PLBD1	-1.85179	-2.73711	-0.966471	2.81529	-4.67495	0.000928753	0.0468184	-0.344575
GNG5	0.858221	0.463543	1.2529	6.91544	4.86006	0.000705708	0.0409457	-0.380322
KRTCAP2	0.801866	0.43358	1.17015	7.43434	4.86633	0.000699234	0.0407814	-0.388927
TMSB10	0.904346	0.484372	1.32432	11.5892	4.81279	0.000756624	0.0425763	-0.392814
ALOX5AP	1.12799	0.604385	1.6516	6.07147	4.8149	0.000754279	0.0425763	-0.400309
GADD45B	1.24633	0.661328	1.83132	5.73522	4.76171	0.000816078	0.045017	-0.408848
PDLIM2	1.03157	0.543794	1.51934	5.27589	4.72679	0.000859582	0.0457568	-0.413826
CAMK1D	-0.747189	-1.08967	-0.404711	7.20954	-4.87621	0.000689162	0.0404044	-0.417649
PRKAR2B	-1.81751	-2.69644	-0.938583	2.819	-4.62178	0.00100591	0.0477107	-0.417787
ANXA6	0.766272	0.413178	1.11937	7.04578	4.8504	0.000715808	0.0413176	-0.434238
TP53I11	2.15128	1.1179	3.18466	3.05671	4.6529	0.000959967	0.0470671	-0.434523
CARMIL1	-1.57359	-2.33362	-0.813562	4.04557	-4.6275	0.000997286	0.0477107	-0.440603
TESC	1.434	0.738632	2.12937	3.92041	4.60914	0.00102523	0.0478356	-0.443139
MDGA1	-4.33613	-6.18476	-2.48749	0.376197	-5.24247	0.000406445	0.0329809	-0.453206
PARK7	0.773236	0.415462	1.13101	7.45261	4.83046	0.000737155	0.0423316	-0.455845
TANC2	-0.777976	-1.13835	-0.417604	6.34984	-4.82503	0.000743076	0.0424539	-0.45729
SFT2D1	1.00205	0.52576	1.47834	5.3328	4.70223	0.000891639	0.0462974	-0.458638
AC012447.1	-0.997002	-1.47157	-0.522433	4.84583	-4.69551	0.000900643	0.0464765	-0.471867
CD37	0.813671	0.436328	1.19101	7.76453	4.81946	0.000749208	0.0425763	-0.474138
DENND5A	-1.04386	-1.5432	-0.544529	4.70801	-4.67237	0.000932354	0.0468184	-0.476598
MIEN1	0.962618	0.504969	1.42027	5.31353	4.70118	0.000893037	0.0462974	-0.483349
AC058791.1	-1.01806	-1.50362	-0.532488	4.79243	-4.68605	0.000913461	0.0464951	-0.490639
AC007216.4	-1.2033	-1.78004	-0.626547	4.63903	-4.66307	0.00094544	0.0470671	-0.50204
TMBIM1	1.22971	0.631455	1.82796	4.47174	4.59412	0.00104871	0.0483268	-0.509775
WDR83OS	0.86169	0.456233	1.26715	6.54963	4.74998	0.00083042	0.0455835	-0.511493
EPDR1	1.78525	0.90758	2.66292	4.00104	4.54625	0.00112743	0.0492787	-0.515023
ROBO1	-2.32636	-3.45204	-1.20068	2.38984	-4.61899	0.00101014	0.0477107	-0.52419
B4GALT1	-0.840544	-1.23258	-0.448506	6.89969	-4.79201	0.000780234	0.0436853	-0.540135
SPART	-1.0969	-1.62944	-0.564355	4.28387	-4.60358	0.00103385	0.0478391	-0.544639
CD55	-0.944917	-1.38642	-0.503412	7.18566	-4.78347	0.000790162	0.044021	-0.546773
PPDPF	0.863259	0.459417	1.2671	7.69788	4.77765	0.000797005	0.0441825	-0.553032
H1FX	0.786533	0.415924	1.15714	6.7572	4.74336	0.000838637	0.0457568	-0.563224
CENPP	-0.890125	-1.31554	-0.46471	5.2796	-4.67653	0.000926563	0.0468184	-0.573482
PRAG1	-1.01222	-1.49922	-0.525222	5.08454	-4.6455	0.000970685	0.0470671	-0.576908
SDF2L1	0.935439	0.485364	1.38551	5.45207	4.64533	0.000970933	0.0470671	-0.581585
PPIA	0.789823	0.417411	1.16224	9.12123	4.74014	0.000842666	0.0457568	-0.58168
VAMP8	0.789974	0.416508	1.16344	7.08	4.72767	0.000858455	0.0457568	-0.586331
PLCL1	-1.10152	-1.62237	-0.58068	6.35009	-4.72684	0.000859508	0.0457568	-0.604862
MYL6	0.768159	0.404783	1.13154	9.16144	4.72476	0.00086218	0.0457568	-0.604995
APOBEC3C	0.864734	0.449907	1.27956	5.69387	4.65909	0.000951097	0.0470671	-0.613813
TRBC2	0.807232	0.424387	1.19008	9.07856	4.7126	0.000877951	0.0462974	-0.621501
PET100	0.813016	0.426628	1.1994	6.93764	4.70285	0.000890822	0.0462974	-0.622995
HLA-C	0.85515	0.447286	1.26301	10.4173	4.68611	0.000913384	0.0464951	-0.627732
MFSD10	0.993541	0.514319	1.47276	5.67042	4.63377	0.000987932	0.0476848	-0.631534
ANAPC11	0.882864	0.456003	1.30972	5.99557	4.62267	0.00100456	0.0477107	-0.64931
TPI1	1.01344	0.526152	1.50073	6.36707	4.64835	0.000966542	0.0470671	-0.651668
SELPLG	0.83557	0.434562	1.23658	6.46737	4.65709	0.000953941	0.0470671	-0.672678
MANF	0.87535	0.447364	1.30334	5.63838	4.57128	0.00108551	0.0488174	-0.723806
DIPK1A	-0.755152	-1.11761	-0.392695	7.13337	-4.65654	0.000954733	0.0470671	-0.752083
PDE3B	-0.767106	-1.1385	-0.395713	9.78804	-4.61643	0.00101403	0.0477107	-0.755535
CSNK2B	0.850216	0.433551	1.26688	6.0007	4.56066	0.00110309	0.0491624	-0.770392
TBC1D10C	0.778694	0.401349	1.15604	6.91114	4.61226	0.00102043	0.0478105	-0.772607
PRELID1	0.766563	0.394542	1.13858	6.88927	4.60539	0.00103105	0.0478391	-0.772968
SMAP2	-0.871932	-1.29311	-0.450753	8.21605	-4.62701	0.000998019	0.0477107	-0.791358
TRAPPC1	0.799762	0.409931	1.18959	6.76834	4.58532	0.00106273	0.0484644	-0.794142
TOMM5	0.810291	0.41322	1.20736	6.43511	4.56098	0.00110256	0.0491624	-0.800143
CFL1	0.771386	0.395823	1.14695	9.42701	4.59066	0.00105421	0.0483811	-0.803989
POLR2L	0.78034	0.399434	1.16125	7.33674	4.5788	0.00107325	0.0484644	-0.824967
SCAND1	0.840131	0.425282	1.25498	6.02099	4.52629	0.00116208	0.049668	-0.826377
LY6E	1.01206	0.51817	1.50595	7.0391	4.57996	0.00107137	0.0484644	-0.826687
MED10	0.799745	0.405899	1.19359	6.26728	4.53848	0.00114078	0.0493228	-0.833393
CCND3	-0.75615	-1.12525	-0.387048	9.15164	-4.57875	0.00107333	0.0484644	-0.838749
SFMBT1	-0.788777	-1.17612	-0.401433	6.21527	-4.55138	0.0011187	0.0492787	-0.85756
COX5B	0.755485	0.384829	1.12614	7.41928	4.55554	0.00111167	0.0492036	-0.86539
ATP5ME	0.74286	0.378652	1.10707	7.6925	4.55871	0.00110635	0.0491624	-0.872366
NDUFB7	0.767917	0.389745	1.14609	6.83859	4.53848	0.00114079	0.0493228	-0.875979
CORO1A	0.734534	0.373256	1.09581	8.44565	4.54418	0.00113097	0.0492787	-0.896663
MIF	0.761497	0.38555	1.13744	8.22749	4.52717	0.00116053	0.049668	-0.905982
PPP2R2B	0.948818	0.482335	1.4153	7.65879	4.54603	0.0011278	0.0492787	-0.917951
UBB	0.729065	0.369063	1.08907	8.29558	4.52634	0.001162	0.049668	-0.935373

## Sheet: UST_vs_NAIVE_Mono
Gene	logFC	CI.L	CI.R	AveExpr	t	P.Value	adj.P.Val	B
HLA-DRB5	-4.17959	-4.70945	-3.64972	6.16174	-18.1647	7.90967e-08	0.000930414	8.05225
PPBP	-3.7646	-4.29524	-3.23396	5.80128	-16.3375	1.8221e-07	0.00107167	7.42716
PF4	-3.23264	-3.80095	-2.66432	5.23959	-13.0988	1.02047e-06	0.00400125	6.01741
HSPA1B	3.50234	2.71312	4.29155	4.18313	10.2194	6.81083e-06	0.020029	4.2322
FKBP5	-1.736	-2.20049	-1.27151	8.80572	-8.60667	2.44876e-05	0.0265801	3.21112
JUP	-2.16334	-2.75046	-1.57622	4.59568	-8.48519	2.71809e-05	0.0265801	3.1116
CAVIN2	-2.66184	-3.37424	-1.94944	3.96029	-8.60445	2.4534e-05	0.0265801	3.0904
CCND3	-1.56786	-1.9992	-1.13653	7.27322	-8.37061	3.00258e-05	0.0265801	3.0056
GP1BB	-2.66256	-3.38915	-1.93597	4.00744	-8.43865	2.82984e-05	0.0265801	2.98579
FMN1	-1.82236	-2.32819	-1.31653	6.75307	-8.29648	3.20422e-05	0.0265801	2.95063
IL1RAP	-1.61606	-2.0652	-1.16692	6.66706	-8.28597	3.23401e-05	0.0265801	2.94091
FLT3	-2.07642	-2.65722	-1.49561	5.07	-8.23281	3.38946e-05	0.0265801	2.92278
FBN2	-1.52902	-1.95646	-1.10158	6.61972	-8.23762	3.37506e-05	0.0265801	2.89863
TUBB1	-3.05923	-3.9146	-2.20386	3.54361	-8.23609	3.37963e-05	0.0265801	2.67956
GNG11	-2.67778	-3.43685	-1.91871	3.73163	-8.12381	3.73487e-05	0.0274583	2.67656
C22orf34	1.86499	1.3142	2.41577	5.29189	7.79754	5.02563e-05	0.0328425	2.52966
LINC02506	-6.20765	-7.65092	-4.76438	0.895957	-9.90473	8.61876e-06	0.0202765	2.22643
ZBTB16	-2.22669	-2.92554	-1.52783	6.11112	-7.33728	7.77121e-05	0.0415512	2.07516
MSR1	-2.21258	-2.91508	-1.51007	5.22133	-7.25294	8.43655e-05	0.0431474	2.02995
MYL9	-4.95219	-6.41383	-3.49054	0.20239	-7.80223	5.00388e-05	0.0328425	1.29684
TENM4	-6.04978	-7.92958	-4.16997	2.13805	-7.41124	7.23532e-05	0.0415512	1.19767
AC105402.3	-5.81133	-7.56624	-4.05642	2.61604	-7.62579	5.89906e-05	0.0365214	1.19394
PF4V1	-5.36663	-7.04582	-3.68743	1.68242	-7.35978	7.60367e-05	0.0415512	1.14887
HLA-DQA2	-7.19358	-9.5066	-4.88056	1.95841	-7.16192	9.22623e-05	0.0452201	1.02375

[truncated: 3 more sheets: UST_vs_NAIVE_NK, UST_vs_NAIVE_Other_T, Sheet1]
