# Supplementary material for: Single-Cell Transcriptomic and Targeted Genomic Profiling Adjusted for Inflammation and Therapy Bias Reveal CRTAM and PLCB1 as Novel Hub Genes for Anti-Tumor Necrosis Factor Alpha Therapy Response in Crohn’s Disease
Source: Pharmaceutics. 2024 Jun 19;16(6):835. doi: 10.3390/pharmaceutics16060835 (PMC11207411; doi:10.3390/pharmaceutics16060835)
Supplement: Supplementary file 1 [file pharmaceutics-16-00835-s001.zip › Table_S2.xlsx]

## Sheet: ADA_vs_UST_B
Gene	logFC	CI.L	CI.R	AveExpr	t	P.Value	adj.P.Val	B
MTRNR2L12	1.07347	0.744068	1.40287	9.17724	7.38651	4.45653e-05	0.128823	2.59235
AL589693.1	1.16891	0.807308	1.5305	8.11654	7.32708	4.74425e-05	0.128823	2.51617
AL592183.1	-1.74372	-2.34632	-1.14111	5.97231	-6.55873	0.000110372	0.129172	1.59347
HIST1H4C	-1.02149	-1.42313	-0.619858	7.79405	-5.76475	0.000284677	0.249875	0.811619
TFEC	1.10392	0.656554	1.55129	6.88458	5.59307	0.000353218	0.265746	0.612475
EPHA4	1.54655	0.921014	2.17208	5.20787	5.60389	0.000348407	0.265746	0.495314
RGPD2	-2.78654	-3.82668	-1.74641	3.94903	-6.07231	0.000195336	0.187043	-0.00492554
TTC28	1.08136	0.578969	1.58375	5.95923	4.87871	0.000905902	0.366995	-0.270435
PLD5	-1.81139	-2.64333	-0.979441	4.06806	-4.93506	0.000838814	0.366995	-0.41215
CCND3	-1.05724	-1.55335	-0.561122	8.57548	-4.83023	0.000968264	0.377731	-0.412283
FAM177B	-1.17758	-1.7406	-0.614561	5.20391	-4.74072	0.00109586	0.412241	-0.457531
CD96	-1.34359	-1.99002	-0.697167	5.65502	-4.71114	0.00114192	0.414755	-0.483641
IGLC7	-2.48613	-3.75538	-1.21688	4.51168	-4.43971	0.00167604	0.569474	-1.16364
DDIT4	-1.11801	-1.73094	-0.505066	5.3224	-4.13431	0.00261411	0.658983	-1.24388
ZBTB16	-2.59404	-4.02537	-1.16272	5.20364	-4.10786	0.00271842	0.658983	-1.28446
PEG10	-1.53904	-2.37812	-0.699965	4.26424	-4.15743	0.00252643	0.658983	-1.28807
TSHZ2	1.25948	0.554403	1.96455	5.41065	4.04885	0.00296741	0.658983	-1.36018
DISC1	1.07711	0.470596	1.68362	4.9259	4.02529	0.00307352	0.660682	-1.38471
PAX8-AS1	-1.5253	-2.40535	-0.645254	4.20844	-3.92849	0.00355358	0.698091	-1.54578
IQGAP2	1.04151	0.436152	1.64687	6.22711	3.89966	0.00371149	0.698091	-1.57621
IGLC6	-5.56513	-7.42346	-3.7068	1.62566	-6.78781	8.52015e-05	0.129172	-1.58371
CROCC	-1.4413	-2.27576	-0.60684	6.58953	-3.91495	0.00362685	0.698091	-1.59158
BX284668.5	-1.30203	-2.07316	-0.530905	4.26127	-3.82712	0.0041426	0.712402	-1.68023
MDGA1	-5.54702	-7.44291	-3.65112	1.35906	-6.63165	0.000101574	0.129172	-1.68418
MMRN1	-5.34695	-7.23143	-3.46246	1.01452	-6.43117	0.00012783	0.134644	-1.71854
TEC	1.24912	0.488284	2.00995	4.5766	3.72127	0.00486924	0.732682	-1.81863
AC018742.1	2.04025	0.884993	3.19551	3.653	4.00296	0.00317779	0.669434	-1.83831
BRIP1	2.3583	1.05233	3.66427	3.17114	4.09302	0.00277888	0.658983	-1.90909
DCLK2	2.51418	1.15152	3.87685	3.16208	4.18201	0.00243662	0.658983	-1.93663
SLC18B1	1.70231	0.650821	2.75381	4.25029	3.66953	0.00527228	0.753004	-1.98231
LINC01013	2.03978	0.839554	3.24	2.89706	3.8521	0.00398846	0.712041	-2.00798
ZNF608	1.02665	0.372633	1.68066	4.72349	3.55804	0.00626498	0.836806	-2.01395
IGHV2-5	5.93752	3.34221	8.53283	0.906312	5.18553	0.000599163	0.327412	-2.0624
LINC01266	2.51391	1.04103	3.98679	2.25494	3.86865	0.00388965	0.712041	-2.18365
AC007319.1	4.20924	2.3084	6.11009	0.790142	5.0192	0.000748414	0.366995	-2.20128
EPB41L4A	1.53318	0.504213	2.56215	4.18197	3.37729	0.00831309	0.916343	-2.26448
SOCS1	-1.06847	-1.80366	-0.333274	4.96085	-3.2941	0.00948057	0.916343	-2.39805
PPP1R9A	1.37574	0.419643	2.33185	4.86991	3.26145	0.00998443	0.916343	-2.41395
CD1C	-1.11082	-1.87172	-0.349921	5.821	-3.30898	0.00925988	0.916343	-2.43171
FPGT	-1.22608	-2.08626	-0.365891	4.2218	-3.23074	0.0104837	0.916343	-2.45522
IGHV4-39	-4.59374	-6.7066	-2.48088	0.765233	-4.92803	0.00084689	0.366995	-2.48916
AP006621.3	-2.07472	-3.44394	-0.705497	3.0308	-3.43449	0.00759816	0.916343	-2.50607
AL121944.1	-1.00287	-1.71672	-0.289013	4.4234	-3.18428	0.011289	0.916343	-2.52144
CARMIL1	-1.14803	-1.95148	-0.344587	6.38823	-3.23873	0.0103514	0.916343	-2.59188
CADM1	1.98739	0.624057	3.35073	2.14845	3.30414	0.00933112	0.916343	-2.67734
DDAH1	-1.16276	-2.02332	-0.302208	4.05135	-3.06259	0.0137166	0.916343	-2.68061
KMT2E-AS1	-1.2346	-2.15094	-0.318253	3.97604	-3.05382	0.0139113	0.916343	-2.69198
IGKV2-30	-3.76252	-5.84567	-1.67936	0.705728	-4.09387	0.00277537	0.658983	-2.71876
SHPK	2.23788	0.723883	3.75188	1.91166	3.35034	0.00867398	0.916343	-2.72293
SEMA6A	-1.1537	-2.01741	-0.29	3.81644	-3.02766	0.014509	0.916343	-2.73067
MYO5B	2.91919	0.945001	4.89338	1.99815	3.35159	0.00865686	0.916343	-2.73103
AL512658.2	1.92269	0.570305	3.27507	2.15214	3.22245	0.0106229	0.916343	-2.73919
RASSF6	2.34312	0.610489	4.07576	3.12297	3.06524	0.0136584	0.916343	-2.8093
MT1F	-1.78647	-3.08888	-0.484052	2.80095	-3.10901	0.0127324	0.916343	-2.82758
AL357153.1	-1.82725	-3.16722	-0.48728	2.72547	-3.09086	0.0131082	0.916343	-2.86035
ADAM29	-2.29957	-3.92003	-0.679103	2.67277	-3.2165	0.0107241	0.916343	-2.90363
AC025569.1	1.46718	0.313948	2.6204	4.6584	2.88366	0.0183052	0.916343	-2.93176
COQ7	-1.01805	-1.82347	-0.212639	4.0472	-2.86502	0.0188661	0.916343	-2.94291
LINC01480	-1.02483	-1.8405	-0.209159	4.0017	-2.84783	0.0193994	0.916343	-2.96839
KLK1	-1.12288	-2.01948	-0.22627	4.23435	-2.83862	0.0196912	0.916343	-2.97633
VCAN	-1.03352	-1.85627	-0.21078	4.16274	-2.8473	0.019416	0.916343	-2.97804
NTNG1	1.54452	0.308899	2.78014	3.99512	2.83325	0.0198633	0.916343	-2.99356
AL354794.1	2.08076	0.523945	3.63758	1.96453	3.02944	0.0144675	0.916343	-3.02176
AL589990.1	2.04664	0.50408	3.58921	2.23801	3.0073	0.0149923	0.916343	-3.06013
HIST1H2BF	-1.3129	-2.38694	-0.238859	3.82502	-2.77069	0.0219869	0.916343	-3.06358
SLC15A3	1.20195	0.219282	2.18462	3.78078	2.7724	0.0219257	0.916343	-3.0653
PILRA	-1.4394	-2.61172	-0.267074	3.05111	-2.78298	0.0215522	0.916343	-3.09603
BCAT1	2.2995	0.596112	4.0029	2.02869	3.05982	0.0137778	0.916343	-3.10652
RFK	-1.20716	-2.2098	-0.204521	3.58112	-2.72896	0.0235306	0.916343	-3.11987
LY6E-DT	-1.59565	-2.88711	-0.304194	2.89326	-2.80049	0.0209478	0.916343	-3.12762
BTNL9	2.82472	0.720161	4.92928	2.28105	3.04222	0.014173	0.916343	-3.13548
JAKMIP2	1.30566	0.210231	2.40108	3.61399	2.70161	0.0246015	0.916343	-3.15291
CD226	1.74192	0.34071	3.14313	2.48295	2.81775	0.0203693	0.916343	-3.15542
FCGR2A	1.58756	0.287015	2.8881	2.79408	2.76683	0.0221253	0.916343	-3.16897
MFHAS1	1.34757	0.209511	2.48563	4.20059	2.68388	0.0253221	0.916343	-3.17545
AC005165.1	-1.87553	-3.37416	-0.376904	2.74266	-2.83666	0.0197537	0.916343	-3.18768
IGF2BP3	1.71265	0.319632	3.10568	1.93864	2.78669	0.0214227	0.916343	-3.18998
TLCD4	1.65065	0.29371	3.00759	2.59003	2.75722	0.0224736	0.916343	-3.19967
PRKD1	-3.64832	-6.57718	-0.719462	2.81985	-2.82339	0.0201835	0.916343	-3.20295
PPCDC	1.02951	0.153016	1.906	4.03874	2.66231	0.0262277	0.916343	-3.20812
SNX30	1.09096	0.159443	2.02248	3.63911	2.65457	0.0265604	0.916343	-3.21237
TRPC1	-1.43825	-2.6562	-0.220305	3.27603	-2.6766	0.0256242	0.916343	-3.21302
C2orf81	-1.14557	-2.12882	-0.162327	3.63422	-2.64081	0.0271628	0.916343	-3.23082
SHF	-1.48538	-2.74033	-0.230428	2.79624	-2.6828	0.025367	0.916343	-3.23612
RHD	2.37311	0.453262	4.29297	1.96069	2.80174	0.0209054	0.916343	-3.24446
EYA2	1.78121	0.302279	3.26014	2.25508	2.72988	0.0234953	0.916343	-3.24866
TENM4	-2.50069	-4.50548	-0.495896	2.79665	-2.82727	0.020057	0.916343	-3.25386
PCK2	1.07401	0.142492	2.00552	3.91213	2.61333	0.0284074	0.916343	-3.26658
AC022325.2	2.03208	0.374301	3.68986	2.15481	2.77838	0.0217139	0.916343	-3.27701
AC246785.3	-2.23976	-4.00753	-0.471988	2.42737	-2.87179	0.0186606	0.916343	-3.2779
OGN	-1.29353	-2.41512	-0.171944	2.97875	-2.61409	0.0283722	0.916343	-3.27888
RNF185	1.03794	0.132662	1.94321	3.78816	2.59877	0.0290902	0.916343	-3.28535
AC023590.1	1.37305	0.175811	2.5703	4.29645	2.59946	0.0290575	0.916343	-3.29237
GALK1	-1.07063	-2.0081	-0.133165	3.59612	-2.58858	0.0295776	0.916343	-3.29621
CFAP161	-1.61938	-3.02497	-0.213794	3.02852	-2.61137	0.0284984	0.916343	-3.30058
AL360012.1	-1.20815	-2.2704	-0.145904	3.46815	-2.57794	0.0300954	0.916343	-3.31423
HIST1H2BN	-1.19659	-2.25092	-0.142251	3.45287	-2.57242	0.0303673	0.916343	-3.31644
LINC02315	-3.07589	-5.29218	-0.859602	1.02337	-3.14573	0.0120058	0.916343	-3.32555
DLGAP4-AS1	-1.05531	-1.98697	-0.123654	3.78809	-2.56745	0.0306149	0.916343	-3.32715
NAV2	1.50533	0.202472	2.8082	2.51262	2.61885	0.0281527	0.916343	-3.3274
AC092574.2	-1.53855	-2.87851	-0.198586	2.89606	-2.60253	0.0289122	0.916343	-3.34452
GZMB	-2.34442	-4.19467	-0.494168	2.11431	-2.87198	0.0186547	0.916343	-3.34642
KIF18A	-1.22056	-2.30789	-0.133233	3.35194	-2.54434	0.0317909	0.916343	-3.35664
MT1X	-1.82602	-3.42791	-0.224121	2.80117	-2.58373	0.0298123	0.916343	-3.36114
ANKRD54	-1.06052	-2.01382	-0.107223	3.40893	-2.52155	0.0329955	0.916343	-3.3802
AL109930.1	1.24334	0.124513	2.36217	3.2493	2.51886	0.0331407	0.916343	-3.38264
SNTG2	1.44474	0.156064	2.73341	3.0484	2.54111	0.0319591	0.916343	-3.39826
TDRKH	-3.0262	-5.35041	-0.701979	1.219	-2.95119	0.0164119	0.916343	-3.39944
ZP3	-2.28361	-4.14882	-0.418385	2.17954	-2.77503	0.0218323	0.916343	-3.42065
AC100861.1	-1.06752	-2.04605	-0.0889819	3.61352	-2.47272	0.0357322	0.916343	-3.44232
MYO1B	1.44802	0.130124	2.76592	2.7292	2.49041	0.0347157	0.916343	-3.46277
HHLA3	-1.93355	-3.61376	-0.253343	2.3848	-2.60837	0.028638	0.916343	-3.47065
GATD3B	-2.29003	-4.32216	-0.257902	2.0453	-2.55427	0.03128	0.916343	-3.48799
UGT2B17	-3.07911	-5.6255	-0.532718	1.63693	-2.7408	0.0230818	0.916343	-3.50215
TMEM191B	-1.64339	-3.14442	-0.14236	2.82363	-2.48158	0.0352194	0.916343	-3.50487
IGHV3-23	-1.09784	-2.12456	-0.0711248	3.96814	-2.42363	0.0387123	0.916343	-3.51039
AL139383.1	-1.84412	-3.47944	-0.208799	2.2349	-2.55601	0.0311913	0.916343	-3.51092
AC012447.1	-1.33722	-2.57389	-0.100538	4.3716	-2.45088	0.0370288	0.916343	-3.5113
ADARB2	-1.42262	-2.75041	-0.0948216	2.30523	-2.42848	0.0384073	0.916343	-3.51924
FAM13A	-1.06657	-2.06932	-0.0638146	3.50976	-2.41086	0.0395273	0.916343	-3.51985
HDAC4-AS1	-2.28409	-4.21966	-0.348517	2.03339	-2.67473	0.0257022	0.916343	-3.54206
LINC01116	-1.46682	-2.83853	-0.0950992	2.6919	-2.42375	0.0387045	0.916343	-3.54286
UGGT2	1.04092	0.05444	2.0274	3.94879	2.3917	0.0407821	0.916343	-3.54434
HECW2	-1.43774	-2.79044	-0.0850284	2.78909	-2.40909	0.0396417	0.916343	-3.55707
AC022087.1	-1.94463	-3.67861	-0.210661	2.15953	-2.54198	0.0319136	0.916343	-3.56096
KATNAL2	-1.38065	-2.69733	-0.0639753	3.01146	-2.37674	0.0417889	0.916343	-3.56636
SETD1A	1.3773	0.071427	2.68317	2.86396	2.39059	0.040856	0.916343	-3.56651
GATD3A	1.63081	0.114365	3.14725	3.16484	2.43755	0.0378428	0.916343	-3.56775
GFRA2	1.51411	0.0922409	2.93599	2.46699	2.41365	0.0393475	0.916343	-3.56965
AC139795.2	-1.77086	-3.40254	-0.139172	2.34383	-2.45994	0.0364854	0.916343	-3.57798
CMTM8	-1.94561	-3.77068	-0.120535	2.29558	-2.41631	0.0391775	0.916343	-3.60293
HIST1H2AL	-1.56019	-3.05727	-0.0631067	2.67899	-2.36216	0.0427946	0.916343	-3.60865
AC005699.1	1.23635	0.0303911	2.4423	2.7579	2.32373	0.0455601	0.916343	-3.61863
TBC1D8	-1.12159	-2.21737	-0.0258005	3.26213	-2.31998	0.0458395	0.916343	-3.62301
GATM	-1.13315	-2.24257	-0.0237271	3.29715	-2.31509	0.0462062	0.916343	-3.62886
GALNS	-1.41421	-2.78601	-0.0424065	2.54078	-2.33668	0.0446091	0.916343	-3.63498
CDC7	-1.59031	-3.10908	-0.0715394	2.56523	-2.37338	0.0420189	0.916343	-3.63687
AP002518.2	-2.92716	-5.53657	-0.317739	1.82222	-2.54261	0.031881	0.916343	-3.64072
FAM89A	-1.49022	-2.94274	-0.0376963	2.45702	-2.32543	0.0454338	0.916343	-3.66572
AC091271.1	-2.28832	-4.40142	-0.175222	2.16402	-2.45456	0.0368069	0.916343	-3.67245
AP004609.3	-1.19138	-2.37822	-0.00452949	2.83868	-2.27526	0.0493012	0.916343	-3.67542
AL627171.1	-1.45868	-2.91104	-0.00632634	3.08287	-2.27648	0.0492032	0.916343	-3.67564
METRNL	-1.8481	-3.62387	-0.0723316	2.39071	-2.35894	0.0430199	0.916343	-3.69174
SAMD12	1.60728	0.150288	3.06427	6.45244	2.50041	0.0341536	0.916343	-3.70163
MTRNR2L1	4.62102	0.00757516	9.23447	2.55997	2.27033	0.0496982	0.916343	-3.70982
AGBL4	1.4896	0.00749448	2.97171	1.69047	2.27807	0.0490762	0.916343	-3.71142
CNTD1	-1.73669	-3.44275	-0.0306308	2.27268	-2.30731	0.0467954	0.916343	-3.72851
AL359513.1	-1.59967	-3.19312	-0.00621589	2.24042	-2.27545	0.0492859	0.916343	-3.73765
AC008649.1	-1.70573	-3.39266	-0.018799	2.14799	-2.29187	0.0479864	0.916343	-3.75183

## Sheet: ADA_vs_UST_CD4_T
Gene	logFC	CI.L	CI.R	AveExpr	t	P.Value	adj.P.Val	B
RPS10	-1.17972	-1.39052	-0.968912	11.228	-12.9763	1.55565e-06	0.00753968	5.80182
MTRNR2L12	1.33486	1.09424	1.57549	8.37346	12.8631	1.66048e-06	0.00753968	5.52724
TAFA1	1.62318	1.3269	1.91945	6.8711	12.7034	1.82221e-06	0.00753968	5.12482
MT-ND1	1.16818	0.887761	1.44861	10.4495	9.65938	1.35974e-05	0.042196	3.82186
MT-ATP6	1.21307	0.91218	1.51397	12.3301	9.34815	1.72154e-05	0.0427389	3.61272
AL592183.1	-2.02907	-2.65718	-1.40096	5.42439	-7.49052	8.21815e-05	0.11106	1.74678
AL109930.1	-1.23617	-1.63514	-0.837196	5.97641	-7.18435	0.000109497	0.11106	1.7304
C22orf34	1.69589	1.10923	2.28256	4.77959	6.70283	0.00017534	0.128029	1.14653
PLCB1	1.21104	0.750079	1.672	6.82356	6.09183	0.00033075	0.20528	0.750402
KLRK1	1.15849	0.673731	1.64324	4.25577	5.54142	0.000609154	0.279132	0.00436737
AC133644.2	-1.40694	-1.99062	-0.823274	4.06796	-5.58935	0.000576704	0.275332	-0.131258
OVCH1-AS1	2.1702	1.32028	3.02013	3.07431	5.92068	0.000398272	0.235416	-0.2076
RGPD2	-2.72786	-3.61608	-1.83964	2.99499	-7.12118	0.000116312	0.11106	-0.281038
TRGC2	1.01446	0.552432	1.47649	4.74818	5.09117	0.00103428	0.291858	-0.352308
ARRDC3-AS1	-1.39455	-2.03172	-0.75738	4.30598	-5.07494	0.00105476	0.291858	-0.525361
FXYD1	-1.22498	-1.78496	-0.665002	4.22417	-5.07236	0.00105805	0.291858	-0.547332
CHODL	1.40481	0.735141	2.07449	3.53284	4.86416	0.00136526	0.339595	-0.838768
EGLN3	1.24297	0.630376	1.85557	4.34139	4.70478	0.00166646	0.344763	-0.877289
AXIN1	1.00179	0.502646	1.50094	4.08298	4.65375	0.00177769	0.350461	-0.88952
HLA-DRB5	-3.34856	-4.43477	-2.26235	2.08902	-7.14819	0.000113342	0.11106	-0.952885
AC246785.3	-1.50435	-2.23027	-0.778439	3.40089	-4.80525	0.00146903	0.340269	-1.02677
AC010175.1	1.487	0.777418	2.19658	3.0429	4.85916	0.00137375	0.339595	-1.03246
RNF175	1.50673	0.770157	2.2433	2.86341	4.7432	0.00158773	0.340566	-1.10279
AC244131.2	1.16468	0.561769	1.76759	3.95876	4.47926	0.00222361	0.36278	-1.11597
PPP2R2B	1.34215	0.633783	2.05051	5.38343	4.39335	0.00248675	0.371904	-1.14386
THEMIS2	-1.22094	-1.8603	-0.581581	3.61138	-4.42793	0.00237697	0.363836	-1.27123
PECAM1	1.53723	0.715481	2.35898	3.43096	4.33762	0.00267545	0.378039	-1.3557
PAX8-AS1	-1.33278	-2.05491	-0.610649	3.62967	-4.27951	0.00288891	0.378039	-1.38945
IGLC3	2.43413	1.38855	3.4797	1.88097	5.3981	0.000718794	0.279132	-1.47479
JAKMIP2	1.29755	0.558097	2.037	4.68293	4.06879	0.00383208	0.378039	-1.52846
SUSD4	1.39049	0.586459	2.19453	4.4203	4.01001	0.00415119	0.378039	-1.60576
SLC4A10	1.78161	0.826769	2.73645	2.84165	4.32647	0.00271505	0.378039	-1.67967
COL18A1	-1.7114	-2.6248	-0.798009	2.74512	-4.34456	0.00265113	0.378039	-1.69389
RHD	3.1603	1.89064	4.42996	1.21746	5.77154	0.000469662	0.244313	-1.82401
PPP1R9B	1.0025	0.40101	1.60399	3.53138	3.86463	0.0050703	0.393949	-1.83538
NCKAP1	1.61312	0.731719	2.49452	2.45415	4.24371	0.00302957	0.378039	-1.84552
SIAH2-AS1	-1.61372	-2.51318	-0.71426	2.65308	-4.16005	0.00338802	0.378039	-1.93893
GATD3A	2.31392	1.13738	3.49046	2.99707	4.56031	0.00200292	0.36278	-1.97249
IFNG	1.57806	0.685078	2.47104	2.50511	4.09763	0.00368532	0.378039	-1.97887
EXPH5	-1.44574	-2.28777	-0.603712	2.75891	-3.98121	0.00431792	0.378039	-1.99334
GATD3B	-2.15786	-3.44119	-0.874527	2.63455	-3.89884	0.00483586	0.389789	-1.99802
CD300A	1.03153	0.377002	1.68606	4.13642	3.65431	0.0068085	0.400271	-2.03849
CAPG	-1.00756	-1.64418	-0.370941	3.96599	-3.6698	0.00666082	0.400271	-2.04632
AP006621.3	-1.27575	-2.0561	-0.495406	3.02531	-3.7908	0.00561902	0.400271	-2.07474
LINC00511	-1.81092	-2.85202	-0.769815	2.2936	-4.03327	0.00402163	0.378039	-2.13444
LEKR1	1.3845	0.517478	2.25151	2.86221	3.70268	0.00635871	0.400271	-2.18648
LYN	1.32414	0.468673	2.1796	3.14388	3.58908	0.00746974	0.401393	-2.18872
CTSL	-2.42786	-3.67297	-1.18274	1.92306	-4.52133	0.00210592	0.36278	-2.22553
PLAAT3	1.22904	0.432444	2.02564	2.94419	3.5775	0.0075942	0.404335	-2.24315
HDAC9	1.11882	0.376005	1.86164	3.55242	3.49245	0.00857846	0.422494	-2.25513
HLA-DQA2	-4.89905	-6.51174	-3.28636	-0.634969	-7.0439	0.000125299	0.111095	-2.26949
LINC01765	-1.15858	-1.92702	-0.390135	3.08579	-3.49596	0.00853535	0.422494	-2.36334
ABCA1	1.94547	0.78048	3.11046	1.84779	3.87217	0.00501764	0.393949	-2.3736
KIF18A	-1.41819	-2.32833	-0.508059	2.44634	-3.61311	0.00721848	0.400271	-2.40439
ANKRD42	-1.21426	-2.03211	-0.396411	2.78786	-3.44263	0.00921751	0.438379	-2.45988
CCDC50	1.02499	0.307363	1.74262	3.37225	3.31186	0.0111477	0.468393	-2.4814
ACP5	-1.1057	-1.87368	-0.337711	2.91339	-3.33837	0.0107244	0.460628	-2.52891
LINC00467	-1.1019	-1.90626	-0.297532	3.1175	-3.17643	0.0136047	0.491928	-2.67659
ABCG2	2.92526	1.41583	4.43469	0.556208	4.4937	0.00218242	0.36278	-2.69518
SLC7A8	-2.52176	-3.93064	-1.11289	1.0688	-4.15033	0.00343254	0.378039	-2.69809
AC091271.1	-1.62882	-2.77278	-0.484852	2.58655	-3.3015	0.0113181	0.470363	-2.71995
LINC01350	-1.38918	-2.36217	-0.416182	2.45386	-3.31054	0.0111693	0.468393	-2.73095
AC011246.1	1.79362	0.571328	3.01592	1.9755	3.40257	0.00976804	0.445336	-2.73582
AL355581.1	1.10386	0.288934	1.91879	2.70015	3.14085	0.0143409	0.492545	-2.73853
LINC02312	3.14417	1.5515	4.73684	-0.488892	4.57755	0.00195914	0.36278	-2.74098
AC068051.1	-1.01507	-1.77692	-0.253226	3.96136	-3.08945	0.0154791	0.50309	-2.74225
PLEKHG3	1.0992	0.274139	1.92427	3.30018	3.08917	0.0154856	0.50309	-2.74634
PTMS	1.06366	0.277162	1.85016	2.60523	3.13586	0.0144475	0.492545	-2.75423
SYTL2	1.18053	0.316966	2.0441	5.33049	3.16981	0.0137386	0.492545	-2.78381
GALNT6	1.01155	0.247266	1.77583	2.66333	3.06891	0.0159601	0.503352	-2.81441
PTPRM	1.10912	0.276924	1.94132	4.92836	3.09033	0.0154589	0.50309	-2.84289
SOX4	2.67006	0.815975	4.52414	1.22478	3.33921	0.0107112	0.460628	-2.86786
PHGDH	2.88154	1.26704	4.49605	-0.134617	4.13845	0.00348783	0.378039	-2.87157
FAM49A	1.75723	0.492147	3.02231	1.66508	3.22079	0.0127425	0.491928	-2.89143
SREBF2-AS1	-1.08443	-1.92361	-0.245253	2.82087	-2.9964	0.0177878	0.503352	-2.92481
SNTG2	1.2776	0.299255	2.25594	2.66928	3.028	0.0169658	0.503352	-2.92626
MDGA1	-1.97431	-3.2815	-0.667116	1.72472	-3.50209	0.00846037	0.422494	-2.94284
C3orf67	2.75962	1.18786	4.33137	0.931102	4.07113	0.00381994	0.378039	-2.95181
AL109946.1	-1.18368	-2.1014	-0.265964	2.43948	-2.99073	0.0179394	0.503352	-2.95406
BORA	-1.06602	-1.90663	-0.225414	2.74339	-2.94052	0.0193447	0.503352	-2.97615
TULP2	-2.94101	-4.60297	-1.27905	0.939281	-4.10325	0.00365742	0.378039	-2.9771
LINC01980	-1.725	-2.95019	-0.499808	1.59531	-3.26465	0.0119463	0.483735	-2.98548
AC004847.1	1.28478	0.299969	2.26958	1.96575	3.02502	0.0170415	0.503352	-2.98753
RSPH14	-2.86992	-4.52216	-1.21768	0.964447	-4.02763	0.00405264	0.378039	-2.99354
TLR5	1.74404	0.511059	2.97703	1.45945	3.27983	0.0116831	0.477028	-2.99785
TP53I11	1.226	0.277304	2.1747	2.12193	2.99651	0.0177849	0.503352	-2.99992
NR2F6	-1.30101	-2.29766	-0.304357	1.93759	-3.02684	0.0169953	0.503352	-3.00665
LINC00271	-2.92379	-4.56877	-1.27882	0.449236	-4.12135	0.00356914	0.378039	-3.0137
DSEL	-1.33256	-2.36336	-0.301767	2.24312	-2.99755	0.0177569	0.503352	-3.03344
CATSPERE	1.12128	0.208453	2.0341	3.04848	2.84825	0.0222345	0.512561	-3.04234
SESTD1	1.18855	0.249366	2.12773	2.21274	2.9344	0.0195238	0.503352	-3.04982
ACOT2	-1.08304	-1.96444	-0.201637	2.80978	-2.84919	0.0222027	0.512561	-3.05387
AF130417.1	2.4147	0.89134	3.93807	0.804993	3.67546	0.00660772	0.400271	-3.07525
ADRB2	1.09089	0.197255	1.98452	2.52776	2.83057	0.0228377	0.514288	-3.07633
ST6GALNAC1	-1.25299	-2.2759	-0.230081	2.87621	-2.84029	0.0225039	0.514288	-3.08119
AC108925.1	2.83323	1.10028	4.56618	0.371318	3.79095	0.00561783	0.400271	-3.09042
AL355076.2	-1.21901	-2.19366	-0.244363	2.28028	-2.90009	0.0205595	0.509394	-3.09396
AL157388.1	2.83879	1.16223	4.51535	0.459775	3.92614	0.0046572	0.385478	-3.10521
TRIO	1.29383	0.243898	2.34376	2.37414	2.85738	0.0219295	0.511674	-3.10973
PLB1	-1.31738	-2.35763	-0.27712	2.24076	-2.93644	0.0194638	0.503352	-3.1179
AL603756.1	-2.77186	-4.47992	-1.0638	0.807464	-3.76287	0.00584291	0.400271	-3.12461
KCNC1	1.09544	0.194831	1.99605	2.18608	2.82036	0.0231936	0.514288	-3.14036
PLEK	1.83564	0.320925	3.35035	4.53697	2.81002	0.0235602	0.515398	-3.14937
HIST1H2AK	-1.58967	-2.83569	-0.343649	1.77658	-2.95824	0.0188361	0.503352	-3.16066
KALRN	-1.26018	-2.27898	-0.241378	2.14054	-2.8681	0.0215768	0.511066	-3.16739
MALINC1	-1.5324	-2.72204	-0.34277	1.83684	-2.98684	0.0180445	0.503352	-3.17884
DCHS1	2.75955	1.05186	4.46723	0.4728	3.74699	0.00597453	0.400271	-3.18169
AC093635.1	-2.70155	-4.37033	-1.03276	0.347844	-3.75374	0.00591819	0.400271	-3.1846
AC008883.1	-3.24166	-5.26636	-1.21697	0.140777	-3.71245	0.00627175	0.400271	-3.18651
TCF7L2	1.07784	0.161193	1.99449	2.99217	2.72649	0.0267489	0.527058	-3.18782
TRAV23DV6	1.80709	0.470485	3.1437	0.735477	3.13493	0.0144674	0.492545	-3.19409
AP001107.9	-1.6879	-3.00636	-0.369441	1.69922	-2.96847	0.018549	0.503352	-3.22503
AC017101.1	1.03637	0.156584	1.91615	2.38455	2.73143	0.0265485	0.527058	-3.22513
PRXL2A	1.02594	0.154075	1.89781	2.34207	2.7285	0.0266671	0.527058	-3.22649
FAM153B	-1.10671	-2.06167	-0.151743	3.5122	-2.68719	0.0284006	0.536071	-3.23999
HJV	-2.55446	-4.21567	-0.893249	0.666617	-3.56555	0.00772492	0.404335	-3.24309
AC068633.1	1.66957	0.216987	3.12215	3.0524	2.66511	0.0293739	0.536071	-3.26172
GRB10	1.05026	0.147334	1.95318	2.33938	2.6971	0.0279745	0.535682	-3.26483
ADGRG5	1.72656	0.220841	3.23228	2.77414	2.65882	0.0296574	0.536071	-3.26919
E2F6	1.17119	0.171511	2.17087	1.91927	2.71656	0.0271568	0.529195	-3.29707
CHRM3	-1.06268	-1.99105	-0.134304	2.61379	-2.65418	0.0298686	0.536071	-3.29904
GZMA	1.06685	0.230928	1.90277	7.49998	2.95931	0.0188059	0.503352	-3.30385
AC091045.1	-1.26438	-2.33099	-0.197767	1.73473	-2.74867	0.0258609	0.524669	-3.30521
ZNF365	1.00655	0.117552	1.89556	3.09801	2.62534	0.031215	0.537629	-3.30794
SGO2	1.12102	0.13075	2.11129	2.68901	2.62489	0.0312365	0.537629	-3.31881
GPRC5D-AS1	-1.32471	-2.46873	-0.180684	1.84184	-2.68496	0.0284975	0.536071	-3.32105
SLC26A5	1.19956	0.154169	2.24496	2.16845	2.66069	0.0295728	0.536071	-3.32529
CCDC136	1.38857	0.227858	2.54928	1.45068	2.77393	0.0248867	0.518813	-3.32534
AC020659.1	1.36835	0.159284	2.57741	2.41028	2.62421	0.0312689	0.537629	-3.32788
ADAM23	-1.0101	-1.8608	-0.159395	5.36746	-2.7532	0.0256834	0.524669	-3.33014
SRD5A3	-1.03492	-1.94387	-0.125967	2.34987	-2.64008	0.0305193	0.536421	-3.33243
ZNF615	1.14494	0.142571	2.14731	2.07375	2.64854	0.030127	0.536123	-3.36079
MIR4453HG	-1.47626	-2.71291	-0.239609	1.62447	-2.76801	0.0251115	0.520382	-3.36474
AC011287.1	-1.13653	-2.13704	-0.13603	2.27162	-2.634	0.0308044	0.537629	-3.36828
CPVL	1.31071	0.184101	2.43733	1.53626	2.69765	0.027951	0.535682	-3.37106
AC020656.1	-2.16177	-3.77423	-0.549307	0.81754	-3.10865	0.0150433	0.499847	-3.37209
LINC02084	1.07429	0.114869	2.0337	2.00216	2.59636	0.0326311	0.537629	-3.37723
MYO3B	1.83439	0.368881	3.29991	1.2535	2.90238	0.0204885	0.509394	-3.37801
ZNF616	-1.22291	-2.29371	-0.152105	1.99851	-2.64811	0.0301469	0.536123	-3.38793
AC009812.1	-1.75227	-3.16684	-0.337695	1.41045	-2.87228	0.021441	0.511066	-3.39885
UCK2	1.11902	0.111989	2.12606	2.09255	2.5766	0.0336339	0.537629	-3.40456
AKAP6	1.22601	0.11683	2.3352	2.46976	2.56297	0.034344	0.537629	-3.4081
GCC2-AS1	-1.35819	-2.54462	-0.17175	1.84677	-2.6544	0.0298585	0.536071	-3.41497
ZP3	-1.37787	-2.59954	-0.156205	2.13221	-2.61522	0.0317023	0.537629	-3.42231
AC090125.1	2.33001	0.652717	4.0073	0.384879	3.22108	0.0127371	0.491928	-3.4257
SPINK2	-1.18384	-2.23816	-0.129522	2.01142	-2.6036	0.0322714	0.537629	-3.42764
SMCO4	-1.02167	-1.95067	-0.0926688	2.43002	-2.55004	0.035032	0.537629	-3.43078
LUCAT1	-1.83799	-3.31282	-0.363169	1.01103	-2.88972	0.0208838	0.509394	-3.44962
NBPF1	-1.10166	-2.10179	-0.101534	2.1596	-2.55414	0.0348123	0.537629	-3.44976
AL451085.1	-1.15243	-2.19038	-0.114489	2.05961	-2.5745	0.0337421	0.537629	-3.44978
AL391832.4	-3.04267	-4.99655	-1.08878	-0.774178	-3.61083	0.00724193	0.400271	-3.46241
PLPP3	-1.98623	-3.57748	-0.394979	1.08813	-2.8943	0.0207401	0.509394	-3.46481
LINC01715	-1.2395	-2.34973	-0.12926	1.84475	-2.5887	0.0330161	0.537629	-3.4709
TBKBP1	2.10738	0.452652	3.76211	0.122887	2.95303	0.0189841	0.503352	-3.48342
LINC00987	1.43819	0.174064	2.70231	1.31156	2.63802	0.0306156	0.536768	-3.48711
AC022087.1	-2.35319	-4.18704	-0.51935	0.894065	-2.97541	0.0183565	0.503352	-3.50433
AC011444.3	-2.28398	-4.01298	-0.554983	0.571473	-3.06302	0.0161011	0.503352	-3.50682
ABI3BP	-1.4281	-2.6999	-0.156308	1.50332	-2.60372	0.0322653	0.537629	-3.50702
AL358472.5	-1.58229	-3.00067	-0.163909	1.63793	-2.58669	0.0331177	0.537629	-3.52209
CD14	1.60194	0.156435	3.04745	1.40322	2.56968	0.0339928	0.537629	-3.52997
LINC00899	2.04945	0.430829	3.66808	0.428515	2.93592	0.0194792	0.503352	-3.53627
SARS2	1.05818	0.0596281	2.05673	1.92899	2.4572	0.040401	0.54284	-3.53787
AC092620.1	1.95794	0.350264	3.56562	0.470081	2.82392	0.0230687	0.514288	-3.54035
PTPRK	1.123	0.0495787	2.19641	2.35855	2.42584	0.0423981	0.548746	-3.54965
PRSS23	2.51388	0.219392	4.80837	1.75518	2.54045	0.0355511	0.537629	-3.5626
SYNM	1.18253	0.050425	2.31464	1.72984	2.42202	0.042648	0.548746	-3.56279
MRPL53	-1.34198	-2.56545	-0.11852	1.46086	-2.54336	0.0353927	0.537629	-3.5643
AC092835.1	1.13942	0.0662139	2.21263	1.84435	2.4618	0.0401164	0.54284	-3.56526
ITGAM	1.37658	0.0530802	2.70007	2.95234	2.41174	0.0433282	0.549925	-3.5666
NPIPB11	-1.61471	-3.02027	-0.209147	0.947732	-2.66377	0.0294344	0.536071	-3.5697
CNR2	2.08258	0.428361	3.73679	0.184741	2.91918	0.0199763	0.507089	-3.56982
EPDR1	2.28498	0.323845	4.24612	0.46964	2.70164	0.0277816	0.535682	-3.57239
CLEC11A	-1.50253	-2.92333	-0.0817336	1.85204	-2.45213	0.0407175	0.54284	-3.57573
LTK	1.47703	0.156218	2.79784	1.11878	2.59299	0.0327999	0.537629	-3.57706
CLEC7A	1.51684	0.165673	2.86801	0.978635	2.60305	0.0322983	0.537629	-3.57773
FAM111A-DT	-1.1793	-2.3012	-0.0574138	1.86587	-2.4374	0.0416502	0.545363	-3.58275
AL033527.4	1.425	0.130889	2.71911	1.36464	2.55326	0.0348592	0.537629	-3.58445
AKR1E2	-1.09149	-2.14703	-0.0359548	2.02341	-2.39772	0.0442729	0.551767	-3.59237
MGLL	-1.16878	-2.294	-0.0435633	1.94982	-2.40851	0.0435438	0.549925	-3.59908
AC244213.1	1.47736	0.126555	2.82817	0.149863	2.53598	0.0357959	0.537629	-3.60278
C3orf52	-2.06302	-3.73285	-0.393194	0.653211	-2.86473	0.021687	0.511066	-3.60879
REM2	1.83954	0.283004	3.39608	0.668558	2.74032	0.0261914	0.525284	-3.60946
ZNF467	1.44873	0.120598	2.77686	1.18467	2.52929	0.0361653	0.537629	-3.61153
SLC44A5	1.9072	0.210255	3.60414	1.01156	2.60604	0.032151	0.537629	-3.61212
AC243829.1	1.91346	0.313911	3.51302	0.283504	2.77379	0.0248919	0.518813	-3.61625
PIK3AP1	1.29784	0.0730544	2.52263	1.40007	2.45704	0.0404108	0.54284	-3.61721
CAGE1	-2.63316	-4.74977	-0.51656	0.139971	-2.88463	0.0210448	0.509394	-3.61835
AC090921.1	1.53797	0.154712	2.92124	1.03549	2.57808	0.0335577	0.537629	-3.62136
PRAM1	1.34187	0.0799992	2.60374	1.24613	2.46574	0.039874	0.54284	-3.62235
LINC02076	-1.78333	-3.31764	-0.249011	0.940736	-2.69506	0.0280616	0.535682	-3.62396
ARMH2	1.28493	0.0648964	2.50495	1.31087	2.44208	0.0413517	0.543749	-3.6245
SNAP25-AS1	-1.24121	-2.43848	-0.0439311	1.81752	-2.40382	0.0438593	0.549925	-3.62831
AC117383.1	-1.07395	-2.11711	-0.030795	1.68761	-2.38719	0.0449967	0.554111	-3.62874
PKN2-AS1	1.26465	0.0451565	2.48415	1.48554	2.4046	0.0438067	0.549925	-3.63097
FSIP2-AS1	-1.28706	-2.50838	-0.0657429	1.55906	-2.44356	0.0412579	0.543656	-3.63683
CDCA8	1.96732	0.323926	3.61071	0.257255	2.77578	0.0248167	0.518813	-3.63782
KCTD21-AS1	1.24532	0.0533352	2.43731	1.44425	2.42249	0.0426169	0.548746	-3.64001
C20orf204	-1.59253	-3.06073	-0.124332	1.89642	-2.5151	0.0369618	0.540059	-3.64375
LINC01829	-1.71122	-3.24735	-0.175079	1.18992	-2.58301	0.0333049	0.537629	-3.65408
AL392023.2	-2.1987	-3.9998	-0.397594	0.616168	-2.8306	0.0228365	0.514288	-3.66242
SLC4A4	1.12261	0.0189919	2.22623	1.7257	2.35864	0.0470191	0.55798	-3.66244
TRBV14	-1.44717	-2.79892	-0.0954153	1.44896	-2.48241	0.0388652	0.54284	-3.6629
DPH1	1.08042	0.0148373	2.146	1.82749	2.35103	0.0475739	0.560812	-3.6659
NEIL1	1.18106	0.0234366	2.33869	1.62665	2.36568	0.0465119	0.557393	-3.66754
SLC25A35	1.43894	0.0871942	2.79068	1.04552	2.46831	0.0397168	0.54284	-3.67286
CACNA2D2	1.56634	0.107724	3.02495	0.85484	2.48999	0.0384153	0.54284	-3.67413
AC051619.5	-2.05327	-3.87929	-0.227245	0.997585	-2.6073	0.0320888	0.537629	-3.67515
RGPD1	-1.61124	-3.08254	-0.139934	0.886476	-2.53927	0.0356154	0.537629	-3.69263
HIST1H1A	1.58795	0.0863366	3.08956	1.1661	2.45206	0.0407219	0.54284	-3.69653
ARHGEF40	-1.60124	-3.07672	-0.125769	1.01914	-2.51639	0.0368886	0.539975	-3.70906
TNNI3K	1.33726	0.0404532	2.63407	1.24717	2.39107	0.0447286	0.553444	-3.71037
DGKG	-1.44631	-2.85515	-0.0374595	1.33891	-2.38039	0.0454702	0.556833	-3.71815
KRT72	1.81938	0.102979	3.53579	0.647374	2.45786	0.0403603	0.54284	-3.7183
AL163973.2	-2.02262	-3.77854	-0.26669	0.582016	-2.67091	0.0291151	0.536071	-3.71889
HIST1H2AJ	-2.5137	-4.60873	-0.418667	-0.34957	-2.78211	0.0245792	0.518813	-3.74281
CHTF8	-1.31471	-2.62056	-0.00886712	1.59165	-2.33448	0.0488017	0.564189	-3.74724
MTRNR2L1	4.33465	0.035786	8.63352	1.34321	2.33804	0.048535	0.564148	-3.75019
AL356124.1	1.53507	0.0449465	3.0252	0.809517	2.38868	0.0448937	0.553444	-3.75533
AC024230.1	1.45048	0.0207716	2.88018	1.10906	2.35243	0.0474713	0.560667	-3.76001
AC138965.1	-1.79108	-3.43855	-0.143606	0.823032	-2.52086	0.0366364	0.539419	-3.76138
TLR3	1.38913	0.0247146	2.75355	0.919761	2.36074	0.0468674	0.557843	-3.7663
GAB1	1.66074	0.0969949	3.22449	-0.0263977	2.46256	0.0400692	0.54284	-3.78283
AL512658.2	1.33824	0.00109527	2.67539	1.18622	2.32064	0.0498539	0.564919	-3.78483
MPP7-DT	-1.93868	-3.69586	-0.181498	0.269062	-2.55824	0.034594	0.537629	-3.80528
C1QTNF7	1.41113	0.00194677	2.82031	1.1855	2.32194	0.0497538	0.564919	-3.8139
LINC02265	-1.93303	-3.68774	-0.178319	0.481204	-2.55438	0.0347996	0.537629	-3.81684
CPAMD8	1.49546	0.00985148	2.98106	0.293369	2.33412	0.0488295	0.564189	-3.82923
SMIM35	-1.84644	-3.6915	-0.00137858	0.849028	-2.32047	0.0498667	0.564919	-3.87002
AL136979.1	-2.47909	-4.90634	-0.0518401	0.402642	-2.36826	0.0463275	0.557393	-3.88348
LPAR3	1.74387	0.0176459	3.47009	0.781187	2.34244	0.0482071	0.564148	-3.88692

## Sheet: ADA_vs_UST_CD8_T
Gene	logFC	CI.L	CI.R	AveExpr	t	P.Value	adj.P.Val	B
RPS10	-1.22237	-1.48561	-0.959134	11.1014	-11.7488	5.51003e-05	0.360127	2.33295
MT-ATP6	1.10223	0.830969	1.37349	12.7894	10.2806	0.000108682	0.360127	2.00459
MTRNR2L12	1.22514	0.936962	1.51331	8.7017	10.7564	8.63989e-05	0.360127	1.65329
IL7R	-1.43521	-1.87557	-0.994848	10.2661	-8.24604	0.000328142	0.449857	0.881357
CREM	-1.17224	-1.51827	-0.826216	6.43718	-8.57126	0.000270827	0.449857	0.503352
AC093865.1	1.48661	0.997848	1.97537	5.08588	7.69551	0.000461293	0.449857	-0.471374
HPGD	-1.61882	-2.23431	-1.00334	4.22142	-6.65454	0.000933751	0.594955	-1.04141
CYB5D2	-1.19514	-1.75639	-0.633877	5.09278	-5.38756	0.00251443	0.656461	-1.24623
SOCS1	-1.08576	-1.63996	-0.531561	4.92017	-4.95685	0.00366548	0.692547	-1.59217
DSEL	-1.91279	-2.73802	-1.08756	3.72895	-5.86451	0.00169855	0.651897	-1.65422
BORCS5	-1.09903	-1.70618	-0.491889	6.02952	-4.57991	0.00519726	0.692547	-1.65463
APOLD1	-1.0513	-1.62388	-0.478719	5.08021	-4.64544	0.00488449	0.692547	-1.72343
S100B	1.90166	1.12001	2.68331	3.79587	6.15542	0.00135311	0.651897	-1.84918
CD244	1.301	0.605934	1.99607	4.71831	4.73574	0.0044884	0.692547	-1.92375
AL450992.2	-1.23434	-1.86623	-0.602449	3.77122	-4.94232	0.00371388	0.692547	-1.9815
SETBP1	1.59882	0.638335	2.5593	5.66581	4.2116	0.00744904	0.726595	-2.13736
AC010883.3	-1.54176	-2.40318	-0.680334	3.70259	-4.52832	0.00545972	0.692547	-2.22335
VNN2	1.02685	0.4078	1.6459	4.46964	4.1968	0.00756059	0.726595	-2.27907
JAZF1	1.00324	0.332644	1.67383	7.36787	3.78514	0.0115843	0.726595	-2.36302
C22orf34	1.18657	0.392649	1.98048	5.17294	3.78142	0.0116305	0.726595	-2.38939
FAM49A	1.3243	0.472148	2.17646	4.76951	3.93194	0.00992006	0.726595	-2.41051
MANEA-DT	-1.11904	-1.80712	-0.430952	3.60846	-4.11471	0.00821542	0.726595	-2.45536
PLEKHG1	1.1143	0.428147	1.80046	4.06596	4.10883	0.00826475	0.726595	-2.48903
CEBPD	-1.23934	-1.98934	-0.489348	3.27239	-4.18091	0.00768255	0.726595	-2.50526
ZNF365	1.51228	0.651299	2.37327	4.11262	4.44402	0.00592221	0.726595	-2.53361
PALM2-AKAP2	1.57078	0.72421	2.41736	3.89508	4.6945	0.00466452	0.692547	-2.53525
DNAJC27-AS1	-1.22765	-1.98389	-0.471411	3.36896	-4.10727	0.00827791	0.726595	-2.5981
HSDL1	-1.13785	-1.87088	-0.404816	3.49497	-3.92734	0.0099678	0.726595	-2.60742
IL1RAP	1.01889	0.330754	1.70702	3.86085	3.74621	0.0120775	0.726595	-2.7075
CCDC200	-1.24776	-2.06518	-0.430342	3.292	-3.86211	0.0106752	0.726595	-2.71049
SNX18	1.09638	0.353068	1.8397	3.9685	3.73187	0.0122651	0.726595	-2.77915
AC025171.3	-1.07999	-1.81457	-0.345412	3.46158	-3.7198	0.0124256	0.726595	-2.79987
ATN1	1.16463	0.388903	1.94035	3.64862	3.79854	0.0114199	0.726595	-2.8171
LINC01765	-2.08313	-3.1242	-1.04206	2.64955	-5.06261	0.00333444	0.692547	-2.83596
AC020916.1	-1.17969	-2.00357	-0.355815	3.54022	-3.6228	0.0138052	0.726595	-2.88178
HECW2	-1.84032	-2.9573	-0.723337	2.85765	-4.16855	0.007779	0.726595	-2.89823
ELOVL6	1.19835	0.36909	2.02762	3.84353	3.6562	0.0133114	0.726595	-2.89867
IL12RB2	-1.04695	-1.84558	-0.24831	3.62375	-3.31675	0.0194321	0.726595	-2.90525
KIAA1324	-1.25247	-2.13959	-0.365339	3.29344	-3.57205	0.0145955	0.726595	-2.9077
P2RX5	-1.35562	-2.26857	-0.44267	2.9615	-3.75689	0.0119398	0.726595	-2.92086
CCDC173	-1.37121	-2.25681	-0.485613	3.08316	-3.91747	0.0100714	0.726595	-2.93926
KIAA1671	1.24845	0.297595	2.19931	4.29823	3.32196	0.0193171	0.726595	-2.94827
TBXAS1	1.26178	0.345743	2.17781	3.83001	3.48505	0.0160724	0.726595	-2.97397
PLEKHG3	1.20172	0.297347	2.10608	4.3644	3.36197	0.0184578	0.726595	-2.97671
MAP3K20	1.60792	0.582587	2.63325	2.91585	3.96769	0.00955707	0.726595	-3.02523
AFDN	-1.18446	-2.06444	-0.304485	3.03617	-3.40555	0.0175704	0.726595	-3.03028
ATP9A	2.13567	1.01017	3.26116	2.22681	4.80096	0.0042253	0.692547	-3.03056
TSHZ2	-1.19896	-2.15913	-0.238779	3.91028	-3.15929	0.0233029	0.726595	-3.03145
AC246785.3	-1.99286	-3.54236	-0.443346	3.48957	-3.25401	0.020881	0.726595	-3.04191
GP6	-1.24943	-2.20118	-0.297669	3.37233	-3.32141	0.0193293	0.726595	-3.04224
FMNL2	-2.07559	-3.22496	-0.92623	2.24042	-4.56901	0.00525145	0.692547	-3.05138
SDR42E2	-1.04837	-1.87912	-0.217613	3.83513	-3.19285	0.0224107	0.726595	-3.06636
SPATS2L	1.50403	0.394081	2.61398	3.57419	3.4284	0.0171244	0.726595	-3.08922
CD200R1	-1.02633	-1.85763	-0.195022	3.68374	-3.12366	0.024294	0.726595	-3.1136
AL158071.4	1.63257	0.577434	2.68771	3.30774	3.91472	0.0101004	0.726595	-3.11791
PTCH2	-1.29258	-2.21447	-0.370686	2.78718	-3.54743	0.0149973	0.726595	-3.12146
AC108519.1	-1.60257	-2.69727	-0.50787	2.35687	-3.7039	0.0126406	0.726595	-3.13949
NUAK1	3.11798	1.76812	4.46785	2.28134	5.84415	0.00172636	0.651897	-3.19248
SYNGAP1-AS1	-1.40393	-2.38795	-0.419917	2.42827	-3.60979	0.0140031	0.726595	-3.19879
AC034195.1	-1.12821	-2.00812	-0.248306	2.95839	-3.24408	0.0211212	0.726595	-3.2027
CCDC196	-1.52708	-2.58036	-0.473793	2.2894	-3.6682	0.0131389	0.726595	-3.23892
ADRB2	1.0169	0.116943	1.91686	5.03872	2.85887	0.0333091	0.726595	-3.25773
KLHL11	-1.07872	-1.96712	-0.190319	2.94511	-3.07212	0.0258114	0.726595	-3.26556
TRAV6	-2.77377	-4.29618	-1.25136	2.07429	-4.60973	0.00505214	0.692547	-3.27586
CTPS1	1.03765	0.15804	1.91727	3.78646	2.98468	0.0286323	0.726595	-3.28965
LETM2	-1.45459	-2.50053	-0.408652	2.53142	-3.51862	0.0154834	0.726595	-3.29242
MIR22HG	-1.16383	-2.07725	-0.250404	2.97224	-3.2237	0.0216241	0.726595	-3.29943
C2orf92	-1.41852	-2.45672	-0.380326	2.32854	-3.45696	0.0165846	0.726595	-3.30373
MICB	1.02517	0.168885	1.88146	3.46184	3.02911	0.0271585	0.726595	-3.31547
AL135791.1	-1.11209	-2.00804	-0.216129	2.95095	-3.14043	0.0238218	0.726595	-3.31753
FXYD2	-1.81569	-3.4513	-0.180072	4.07279	-2.80865	0.035406	0.726595	-3.31771
FUZ	-1.11142	-2.02417	-0.19866	2.78485	-3.08077	0.0255493	0.726595	-3.32207
CACNA2D2	1.25596	0.223698	2.28823	3.667	3.07839	0.0256213	0.726595	-3.32898
AKR1C3	-1.73109	-3.17678	-0.285404	2.79267	-3.02959	0.0271431	0.726595	-3.33354
PLEKHO2	1.49202	0.393845	2.5902	2.95854	3.43748	0.0169506	0.726595	-3.33878
TBC1D16	-1.27794	-2.27206	-0.283821	2.6691	-3.25244	0.0209188	0.726595	-3.3475
AL157838.1	-1.83948	-3.04249	-0.636474	2.00545	-3.8687	0.0106012	0.726595	-3.34759
KIF9	-1.11076	-2.06701	-0.154504	3.13566	-2.93889	0.0302447	0.726595	-3.37059
CRIP2	-1.79425	-3.08097	-0.50753	2.27199	-3.52807	0.0153221	0.726595	-3.37789
CORO1C	1.92051	0.678771	3.16225	2.46497	3.91313	0.0101173	0.726595	-3.38976
PARD3B	-1.13576	-2.11439	-0.157139	2.79071	-2.93636	0.0303368	0.726595	-3.41021
IDH1	1.0075	0.137937	1.87706	3.36746	2.93144	0.0305164	0.726595	-3.41804
AL158071.1	2.41599	0.973514	3.85847	3.36176	4.23764	0.00725725	0.726595	-3.42075
ZBTB7B	1.33227	0.275203	2.38933	2.70193	3.1888	0.0225163	0.726595	-3.44537
PDCD1	-1.16421	-2.17255	-0.155874	2.64998	-2.92122	0.0308939	0.726595	-3.44958
PTPRM	1.30503	0.0647047	2.54535	5.66391	2.66209	0.0423997	0.726595	-3.45541
AC108134.2	-1.09229	-2.03064	-0.153933	2.67967	-2.94515	0.0300186	0.726595	-3.46973
TRAV12-2	-2.81576	-4.49786	-1.13366	1.61229	-4.23527	0.00727445	0.726595	-3.48847
AC092574.2	-1.07999	-2.02573	-0.134247	2.61896	-2.88925	0.0321073	0.726595	-3.49
LGALS3BP	-1.26728	-2.34693	-0.187634	2.30984	-2.96981	0.0291453	0.726595	-3.49319
AK5	1.12667	0.0755744	2.17776	4.06812	2.71202	0.0398607	0.726595	-3.49427
AC009812.1	-2.12727	-3.5406	-0.713949	1.72117	-3.8082	0.0113031	0.726595	-3.50611
GCC2-AS1	-1.31484	-2.43097	-0.198704	2.57804	-2.98053	0.0287746	0.726595	-3.51828
SLC7A8	-1.44529	-2.60285	-0.287725	1.74612	-3.15899	0.0233112	0.726595	-3.51955
ADAM23	-1.95971	-3.38439	-0.535037	1.79035	-3.48028	0.0161581	0.726595	-3.51966
TRBV6-2	-1.65767	-3.01779	-0.297543	2.60752	-3.08359	0.0254647	0.726595	-3.52017
WDR78	-1.02959	-1.94861	-0.110561	2.53168	-2.83448	0.03431	0.726595	-3.52581
AC073046.3	-1.14859	-2.14024	-0.156934	2.40775	-2.9305	0.0305511	0.726595	-3.52807
SYDE2	-1.35517	-2.59465	-0.115689	2.63498	-2.76625	0.0372895	0.726595	-3.53141
SPATA6	-1.25137	-2.33392	-0.168817	2.28688	-2.92465	0.0307665	0.726595	-3.53371
CLIC4	-2.28924	-3.74268	-0.835802	1.42725	-3.98504	0.00938641	0.726595	-3.53572
FAM106A	1.14539	0.148897	2.14187	2.93733	2.90815	0.0313835	0.726595	-3.55004
TBKBP1	1.68661	0.314338	3.05888	2.82955	3.10966	0.0246961	0.726595	-3.55071
AL451085.1	-1.20808	-2.26686	-0.149292	2.54688	-2.88685	0.0322003	0.726595	-3.57232
CCDC50	1.55692	0.152304	2.96153	2.93876	2.80444	0.0355882	0.726595	-3.59055
TMEM163	-1.15299	-2.18411	-0.121876	2.37994	-2.82915	0.0345329	0.726595	-3.59918
CSGALNACT1	-1.14167	-2.25236	-0.0309808	5.6104	-2.60067	0.0457674	0.726595	-3.60188
PTP4A3	-1.72529	-3.07889	-0.371693	1.76145	-3.22486	0.0215952	0.726595	-3.60682
ZNF500	-1.01036	-1.96799	-0.0527297	2.6784	-2.66941	0.0420164	0.726595	-3.61367
AL139353.2	-1.0897	-2.08707	-0.0923229	2.29292	-2.7643	0.0373787	0.726595	-3.62617
INAFM1	-1.17779	-2.23314	-0.122439	2.19464	-2.82364	0.0347655	0.726595	-3.62778
CACNA1C	-1.29665	-2.41292	-0.180391	2.00492	-2.93897	0.0302419	0.726595	-3.62794
RHD	3.29946	0.849891	5.74903	1.8051	3.40793	0.0175233	0.726595	-3.63346
SCD5	1.3015	0.069655	2.53335	3.55651	2.67317	0.0418215	0.726595	-3.63778
RASGEF1A	1.01681	0.0477416	1.98587	3.16917	2.65475	0.0427877	0.726595	-3.6386
FAM229B	-1.57784	-3.07192	-0.0837567	2.8767	-2.67194	0.0418853	0.726595	-3.64236
AL050344.1	1.16061	0.09845	2.22276	2.96322	2.76461	0.0373645	0.726595	-3.65001
AP000829.1	4.14987	2.38896	5.91079	0.299425	5.96258	0.0015717	0.651897	-3.65005
LINC02482	1.2395	0.142465	2.33654	2.68655	2.85867	0.0333173	0.726595	-3.65377
BCAR3	-1.06394	-2.06795	-0.0599258	2.40483	-2.68111	0.041412	0.726595	-3.67021
ZP3	-1.91302	-3.3138	-0.512242	1.72207	-3.45532	0.0166151	0.726595	-3.68437
AC133644.2	-2.3244	-4.31933	-0.329465	1.83654	-2.94795	0.0299181	0.726595	-3.69155
VWC2L	-2.45075	-4.02758	-0.873915	1.28961	-3.93234	0.00991587	0.726595	-3.69896
IGLC3	2.21721	0.14322	4.29121	2.70482	2.70482	0.0402164	0.726595	-3.70124
AC087623.2	-1.65517	-2.99118	-0.319152	1.72336	-3.1345	0.0239875	0.726595	-3.71059
FUT7	-1.99517	-3.96813	-0.02222	2.57356	-2.5586	0.0482421	0.726595	-3.71173
SLC27A2	-1.52916	-2.96881	-0.0895056	1.77212	-2.6874	0.0410911	0.726595	-3.71288
IL20RB	1.05145	0.0185284	2.08438	2.92279	2.57548	0.0472317	0.726595	-3.71863
CMKLR1	1.76289	0.0822849	3.4435	3.4011	2.65398	0.0428286	0.726595	-3.72539
SEPTIN7-AS1	-1.0959	-2.15021	-0.0415859	2.18827	-2.6299	0.04413	0.726595	-3.72675
MKRN2OS	-1.04833	-2.09198	-0.00467989	2.52608	-2.54145	0.0492919	0.726595	-3.72801
HCG11	1.21014	0.0239127	2.39636	2.74471	2.5811	0.0469007	0.726595	-3.72885
SCN11A	-1.26221	-2.48748	-0.0369293	2.58466	-2.60636	0.0454439	0.726595	-3.73379
SOX12	-1.14836	-2.23984	-0.0568875	2.05451	-2.66197	0.042406	0.726595	-3.748
LINC02195	-2.77864	-4.45268	-1.10461	0.848301	-4.19958	0.00753952	0.726595	-3.75592
AL450992.1	-1.8252	-3.26165	-0.388738	1.66472	-3.2148	0.0218477	0.726595	-3.75708
CD248	1.37911	0.14675	2.61147	1.19873	2.83139	0.0344392	0.726595	-3.76819
RLN2	-1.58422	-3.11566	-0.0527865	2.20695	-2.61731	0.0448273	0.726595	-3.76886
ADGRF3	-1.70541	-3.20345	-0.207374	1.77314	-2.88034	0.0324545	0.726595	-3.7855
SLC35F2	1.09275	0.0053228	2.18017	2.71443	2.54248	0.0492276	0.726595	-3.78557
TRAV20	1.73879	0.172387	3.30519	1.71529	2.80855	0.0354105	0.726595	-3.78827
AC018557.1	-1.98415	-3.48231	-0.485986	1.30027	-3.35084	0.0186926	0.726595	-3.78924
SHF	-1.696	-3.08836	-0.303647	1.51952	-3.08187	0.0255164	0.726595	-3.79015
AC092640.1	1.27819	0.054729	2.50166	1.74546	2.64328	0.0434016	0.726595	-3.80897
SLC11A1	1.40973	0.129244	2.69022	2.07768	2.78547	0.0364224	0.726595	-3.81136
AL135818.1	1.48111	0.00881387	2.95341	2.98164	2.54525	0.0490571	0.726595	-3.81542
EGOT	-1.93852	-3.45922	-0.417821	1.2951	-3.22526	0.0215851	0.726595	-3.81586
LINC01350	-2.98932	-4.99436	-0.984288	1.18451	-3.77215	0.0117463	0.726595	-3.81931
MPP7-DT	-3.07856	-4.87632	-1.2808	0.891841	-4.33266	0.0066038	0.726595	-3.82229
AC008115.1	-2.02672	-3.61167	-0.441774	1.36628	-3.23532	0.0213359	0.726595	-3.82302
LINC01191	1.68959	0.260005	3.11918	1.99378	2.99026	0.0284425	0.726595	-3.82668
ZNF665	1.6255	0.132339	3.11866	1.25974	2.75434	0.0378381	0.726595	-3.82944
AC104041.1	2.06158	0.422062	3.70109	2.08539	3.18143	0.0227101	0.726595	-3.84337
SETD9	1.93997	0.347091	3.53284	1.94176	3.08142	0.02553	0.726595	-3.84484
LRFN2	-1.33255	-2.59795	-0.0671567	1.29961	-2.66438	0.0422796	0.726595	-3.84638
C19orf44	-2.05987	-3.68425	-0.43548	1.22198	-3.20839	0.0220105	0.726595	-3.84731
LINC02265	-4.10615	-6.08331	-2.12899	0.0434992	-5.25449	0.00281821	0.659634	-3.84932
PIPOX	-1.34798	-2.61639	-0.0795768	1.5488	-2.68883	0.0410184	0.726595	-3.85058
AP001107.9	-1.26962	-2.52719	-0.0120546	2.06728	-2.55435	0.0484995	0.726595	-3.85152
BGLAP	-2.06551	-3.69392	-0.437095	1.16876	-3.20922	0.0219893	0.726595	-3.85412
CHN1	2.00695	0.430966	3.58293	2.00336	3.22198	0.0216672	0.726595	-3.86624
SENP8	-1.68628	-3.1593	-0.213255	1.30891	-2.89639	0.0318316	0.726595	-3.87108
DENND2C	-1.2655	-2.51049	-0.0205208	1.73099	-2.5718	0.04745	0.726595	-3.88163
CSF3R	2.03925	0.369223	3.70928	1.48087	3.08948	0.0252889	0.726595	-3.88379
MPZL1	1.39055	0.070252	2.71085	2.17844	2.66472	0.0422613	0.726595	-3.89088
MYOSLID	-1.56844	-2.99539	-0.141484	1.4024	-2.78096	0.0366238	0.726595	-3.89985
AL356124.1	2.24389	0.47545	4.01232	1.56099	3.21033	0.0219613	0.726595	-3.90294
FGF9	-1.6257	-3.12975	-0.121654	1.30432	-2.73475	0.0387602	0.726595	-3.90588
MBOAT4	-1.80987	-3.48228	-0.13746	1.58566	-2.73806	0.0386028	0.726595	-3.91236
DPH1	1.46117	0.0235599	2.89877	2.10567	2.57156	0.0474642	0.726595	-3.91786
CHN2	1.36004	0.0326486	2.68744	2.18158	2.59233	0.0462469	0.726595	-3.92088
TMEM63C	2.13311	0.386372	3.87984	1.06936	3.08975	0.0252806	0.726595	-3.92549
COL18A1	-1.88187	-3.7565	-0.00723747	1.59041	-2.53987	0.0493897	0.726595	-3.9328
AL592430.1	-2.78423	-5.33215	-0.236313	1.26507	-2.76476	0.0373577	0.726595	-3.93574
RDH5	1.43737	0.030928	2.8438	2.10883	2.58574	0.0466296	0.726595	-3.93593
SEMA3A	2.75057	0.79684	4.7043	0.561405	3.56202	0.0147578	0.726595	-3.93785
GPR141	1.76795	0.151138	3.38476	1.72842	2.76661	0.0372731	0.726595	-3.94093
TMEM232	-1.51153	-2.94137	-0.0816927	1.33726	-2.67466	0.0417444	0.726595	-3.94772
PLB1	-1.69182	-3.36392	-0.0197262	1.50486	-2.55995	0.0481602	0.726595	-3.95357
PRPH2	-1.67553	-3.24764	-0.103409	1.04842	-2.69652	0.0406304	0.726595	-3.96866
TRBV14	-2.41229	-4.54147	-0.28312	1.43826	-2.86653	0.0330014	0.726595	-3.97032
CHRM3	-1.68625	-3.35526	-0.0172503	1.45131	-2.55625	0.0483841	0.726595	-3.97968
DHCR24	2.19076	0.435332	3.94619	1.1342	3.15754	0.0233505	0.726595	-3.98473
AC025946.1	-2.23533	-4.28174	-0.188921	1.37879	-2.76367	0.0374075	0.726595	-3.98746
ZNF628	1.76751	0.0768488	3.45816	1.60027	2.64511	0.0433031	0.726595	-4.01086
ID1	-1.91531	-3.71673	-0.113885	1.11499	-2.69005	0.0409566	0.726595	-4.04486
GLIPR1L2	1.77563	0.100364	3.4509	1.16753	2.68168	0.0413831	0.726595	-4.05728
SLC41A2	1.86837	0.0590529	3.67768	1.33584	2.61268	0.0450869	0.726595	-4.07472
AC026725.1	1.75721	0.0380133	3.47641	0.892184	2.58604	0.0466118	0.726595	-4.08488
AC073263.1	1.98317	0.141418	3.82493	1.02749	2.72437	0.0392583	0.726595	-4.09046
FOXO3B	1.98963	0.0969201	3.88233	0.983313	2.65966	0.0425277	0.726595	-4.1017
AC093635.1	-3.11832	-5.59961	-0.637033	0.378482	-3.17967	0.0227566	0.726595	-4.10193
VWDE	-2.78816	-5.19251	-0.383815	0.437801	-2.93399	0.0304233	0.726595	-4.10445
CAGE1	-2.14835	-4.05513	-0.241563	0.811902	-2.85063	0.0336436	0.726595	-4.10921
AL157756.1	-1.86519	-3.65294	-0.0774492	1.05535	-2.63971	0.0435945	0.726595	-4.11472
RNASEH2A	-2.97008	-5.89057	-0.0495916	0.929883	-2.57306	0.0473752	0.726595	-4.13192
HIST1H2AJ	-1.87525	-3.73999	-0.0105165	0.828755	-2.54437	0.0491112	0.726595	-4.16861
AC024028.1	-2.16622	-4.24327	-0.0891741	1.33986	-2.63873	0.0436479	0.726595	-4.20584

## Sheet: ADA_vs_UST_Mono
Gene	logFC	CI.L	CI.R	AveExpr	t	P.Value	adj.P.Val	B
TIAM1	1.3651	0.955029	1.77516	7.46563	7.5464	3.78994e-05	0.259581	2.42567
CLEC12A	-1.0929	-1.46686	-0.718931	8.9923	-6.62489	0.000102742	0.259581	1.65363
TCF7L2	1.08033	0.677322	1.48334	8.35361	6.07678	0.000194938	0.259581	1.10088
AC022217.3	-1.01198	-1.39016	-0.6338	7.9186	-6.06606	0.000197469	0.259581	1.08391
HDAC9	1.13345	0.701243	1.56566	8.67845	5.94485	0.000228725	0.266579	0.961459
GABPB1-AS1	-1.22936	-1.68961	-0.769117	5.80177	-6.05509	0.000200097	0.259581	0.922212
AC245014.3	-1.50195	-2.06438	-0.939514	5.70497	-6.05363	0.000200449	0.259581	0.832494
AC093849.4	-1.61827	-2.20967	-1.02686	4.45165	-6.20294	0.000167658	0.259581	0.671162
AL592183.1	-2.70154	-3.67868	-1.7244	4.60395	-6.26739	0.000155351	0.259581	0.634772
SAP30	-1.20314	-1.68087	-0.725423	5.50581	-5.70919	0.000306056	0.301329	0.537552
CRISPLD2	-1.07002	-1.50408	-0.635949	6.47818	-5.58812	0.000356494	0.309682	0.527349
ARAP2	1.08044	0.614738	1.54614	7.08975	5.25926	0.000545046	0.354827	0.169523
STARD13	-1.55853	-2.17854	-0.93852	4.28887	-5.69833	0.000310249	0.301329	0.165528
CX3CR1	1.07997	0.614165	1.54578	5.91399	5.25579	0.000547539	0.354827	0.104969
ATP10A	1.62734	0.95601	2.29866	4.44793	5.4951	0.000401367	0.311862	-0.0397834
MYO1D	-2.00202	-2.81907	-1.18498	3.46029	-5.55462	0.000371991	0.309682	-0.127347
RGCC	-2.11359	-3.03238	-1.19481	4.01873	-5.21482	0.000577906	0.354827	-0.414315
PLAAT3	1.81894	1.00169	2.6362	4.4107	5.04538	0.000724281	0.401976	-0.502733
SNCA	-1.01989	-1.51007	-0.529705	5.64309	-4.71658	0.00113583	0.469318	-0.528694
PLCL1	-1.05359	-1.57053	-0.536664	6.23827	-4.62033	0.00129958	0.469318	-0.612671
AC020916.1	-1.03333	-1.54149	-0.525169	7.00999	-4.60967	0.00131922	0.469318	-0.618788
HIST1H2AC	-1.10427	-1.64793	-0.560616	5.44402	-4.60452	0.00132883	0.469318	-0.702048
LUCAT1	-1.15562	-1.73318	-0.578068	5.86072	-4.5358	0.00146439	0.475957	-0.730426
AC244131.2	1.70283	0.93177	2.47388	3.62212	5.00629	0.00076346	0.40446	-0.771371
EREG	-1.47222	-2.21016	-0.734276	5.14087	-4.52254	0.00149222	0.475957	-0.806386
TPRG1	1.40635	0.684596	2.12811	4.31047	4.41708	0.00173479	0.490635	-1.05539
AL163541.1	-1.19388	-1.82985	-0.557916	5.0236	-4.25558	0.00219168	0.490635	-1.08371
MAP3K7CL	1.19665	0.553535	1.83976	5.3546	4.21804	0.00231531	0.490635	-1.14716
CD101	1.56579	0.788604	2.34299	3.62188	4.56708	0.00140092	0.475957	-1.18769
GPR183	-1.45588	-2.21872	-0.693042	3.69605	-4.32638	0.00197726	0.490635	-1.31423
TSPAN16	-1.41852	-2.17985	-0.657182	3.85699	-4.22368	0.00229629	0.490635	-1.3402
ZNF586	1.00275	0.447119	1.55837	5.01447	4.0911	0.00279161	0.508379	-1.34115
LAIR1	1.09052	0.488285	1.69276	4.73179	4.10486	0.00273526	0.508379	-1.35591
AL133415.1	-1.93901	-2.9415	-0.936514	3.5706	-4.3846	0.00181774	0.490635	-1.35607
PRR16	-1.34793	-2.0659	-0.629951	4.12954	-4.25587	0.00219075	0.490635	-1.37526
OVCH1-AS1	4.01524	2.67859	5.3519	1.90698	6.80965	8.34772e-05	0.259581	-1.42131
FAM110B	-1.63042	-2.47336	-0.787493	3.01177	-4.3847	0.00181748	0.490635	-1.47398
AC245407.2	1.27056	0.568312	1.9728	4.18477	4.10145	0.00274909	0.508379	-1.51517
CCDC144A	1.26882	0.545888	1.99176	4.36076	3.97862	0.00330112	0.562979	-1.55938
ELMO1-AS1	-1.08685	-1.71506	-0.458627	4.1669	-3.92183	0.00359512	0.562979	-1.60704
XKR6	-1.33794	-2.11817	-0.557724	4.57608	-3.88734	0.00378714	0.562979	-1.60897
LIX1-AS1	-1.22852	-1.9382	-0.518838	3.51037	-3.9242	0.00358235	0.562979	-1.69961
GPRIN3	1.04055	0.420259	1.66083	5.11152	3.80277	0.00430538	0.571065	-1.7009
TPST1	-2.38913	-3.78419	-0.994075	4.09612	-3.88222	0.00381655	0.562979	-1.75824
IL1R2	-1.74361	-2.73408	-0.753141	2.93982	-3.99062	0.00324233	0.562979	-1.81757
GATD3B	-2.90651	-4.50747	-1.30554	2.58891	-4.11549	0.00269257	0.508379	-1.86916
VNN1	-1.05022	-1.70066	-0.399781	5.30683	-3.6602	0.00535602	0.624244	-1.87646
PLEKHG3	1.53524	0.627575	2.44291	3.42082	3.83426	0.00410411	0.569445	-1.92226
LINC02284	1.0555	0.401856	1.70915	4.04628	3.66056	0.00535303	0.624244	-1.95269
AL391839.1	-1.43293	-2.29639	-0.569468	3.23025	-3.76196	0.00458185	0.576212	-1.98734
RAVER2	-1.72627	-2.72856	-0.723977	2.86064	-3.90432	0.00369126	0.562979	-2.06683
CLEC6A	-1.04428	-1.71588	-0.372688	3.85259	-3.52486	0.00660537	0.670907	-2.12253
AC006160.1	-1.25699	-2.05423	-0.459751	3.70948	-3.57417	0.00611802	0.654179	-2.13702
AL162414.1	-1.69443	-2.69025	-0.698616	2.80079	-3.85724	0.00396357	0.563359	-2.14305
NKG7	1.11348	0.388802	1.83815	4.2193	3.48313	0.00704972	0.688697	-2.15323
SRGAP1	-1.584	-2.62345	-0.54456	4.59487	-3.45451	0.0073724	0.692946	-2.16584
FAM20C	1.14864	0.410483	1.8868	3.7569	3.5275	0.00657833	0.670907	-2.17654
LINC02207	-1.38942	-2.28038	-0.498452	3.34127	-3.53512	0.00650077	0.670907	-2.21645
ABCC3	1.02593	0.338294	1.71356	4.97257	3.38214	0.00825953	0.734846	-2.2526
DIRC3	-1.54464	-2.55533	-0.533951	3.39886	-3.4645	0.00725804	0.692946	-2.26439
MARCO	1.03234	0.33656	1.72812	5.05643	3.36343	0.00850654	0.751089	-2.28321
ITGA9	-2.1538	-3.38873	-0.918874	2.12079	-3.95363	0.00342724	0.562979	-2.30066
RPH3AL	-1.75628	-2.80686	-0.705702	2.2994	-3.78963	0.0043924	0.575207	-2.31313
SOX5	-3.00578	-4.42795	-1.58361	1.76314	-4.79111	0.00102429	0.468468	-2.31593
SCRG1	-2.27061	-3.50267	-1.03854	2.02402	-4.17772	0.00245644	0.497657	-2.31913
MAGI3	-1.3523	-2.24696	-0.457643	2.79859	-3.42648	0.00770359	0.702765	-2.35735
CMPK2	1.11222	0.361333	1.86311	3.85766	3.35774	0.00858314	0.752154	-2.36989
LINC01116	-1.63208	-2.64533	-0.618835	2.58529	-3.65139	0.00542921	0.626509	-2.3768
MIR222HG	-1.07243	-1.80593	-0.338927	3.96963	-3.31435	0.00919178	0.7815	-2.39736
AC044849.1	-2.48559	-3.84016	-1.13102	2.09179	-4.15968	0.00252255	0.497657	-2.49545
NBEA	-1.09752	-1.86055	-0.334484	3.37575	-3.26062	0.0100085	0.792847	-2.5046
PAX8-AS1	-1.77566	-3.05012	-0.501199	4.1755	-3.15839	0.0117774	0.863156	-2.55566
ICAM4	1.14534	0.342916	1.94775	3.19639	3.23566	0.0104131	0.803743	-2.56177
PRICKLE1	-1.19569	-2.06755	-0.323831	5.07436	-3.10888	0.0127477	0.863156	-2.62847
AC092745.5	-1.02872	-1.77955	-0.2779	3.78914	-3.10594	0.0128079	0.863156	-2.64617
NOL4L	1.28726	0.344505	2.23002	4.05918	3.09527	0.0130285	0.863156	-2.65461
HCG27	-1.31124	-2.24843	-0.374049	3.21066	-3.17166	0.0115305	0.855603	-2.66578
ZNF117	-1.21632	-2.0998	-0.332837	3.36998	-3.12092	0.0125044	0.863156	-2.66879
RGPD2	-3.02807	-4.63907	-1.41706	1.44329	-4.26088	0.0021748	0.490635	-2.67154
AC239799.2	1.00583	0.263855	1.7478	4.05769	3.07303	0.0135015	0.863156	-2.68923
LINC02085	2.47486	1.03841	3.91131	1.45611	3.90563	0.00368401	0.562979	-2.70941
CALCRL	1.07785	0.275032	1.88066	4.52202	3.0435	0.0141571	0.863156	-2.71992
AC011498.1	-1.8093	-3.00352	-0.615072	1.85235	-3.43444	0.00760802	0.702765	-2.73234
AC009690.2	-1.36891	-2.33649	-0.401324	2.37321	-3.20714	0.0108965	0.828942	-2.73403
AC079630.1	-1.12045	-1.95149	-0.289403	3.37839	-3.05632	0.0138686	0.863156	-2.74569
C4orf19	-1.12047	-1.96304	-0.277901	3.69439	-3.01458	0.0148311	0.872807	-2.75582
NBPF1	-1.21441	-2.10385	-0.324972	2.78703	-3.09515	0.0130312	0.863156	-2.7805
CYP4V2	1.31233	0.354023	2.27063	3.1977	3.10435	0.0128405	0.863156	-2.78519
ADAMTS2	-2.23195	-3.61125	-0.852659	1.26223	-3.66826	0.00528994	0.624244	-2.81206
AC009318.1	1.84135	0.621929	3.06077	2.43324	3.42306	0.00774505	0.702765	-2.81247
SLAMF7	1.00939	0.234474	1.78431	3.63619	2.95281	0.0163832	0.885666	-2.86129
LINC02257	-1.27324	-2.23516	-0.311321	3.11287	-3.00057	0.0151694	0.883994	-2.86397
PRKCA-AS1	-1.90528	-3.22384	-0.586721	2.02205	-3.2756	0.00977343	0.791037	-2.88402
MRPL39	1.10503	0.250264	1.9598	3.15511	2.93061	0.016981	0.886642	-2.93404
LINC01089	-1.28159	-2.28023	-0.282948	2.98661	-2.90918	0.0175794	0.886642	-2.97047
RXFP2	-1.60225	-2.78204	-0.422456	1.82935	-3.07862	0.0133811	0.863156	-2.97606
AC097534.1	-1.36331	-2.42412	-0.302501	2.72896	-2.91333	0.0174621	0.886642	-2.9792
AL137856.1	-1.18607	-2.12636	-0.245779	3.1638	-2.85943	0.0190533	0.899006	-2.9817
LINC02470	-2.41228	-3.92531	-0.899244	1.93526	-3.61419	0.00575028	0.638281	-3.0107
MGLL	1.36023	0.268328	2.45213	3.70063	2.82397	0.0201804	0.906594	-3.01725
GATD3A	2.3983	0.8553	3.9413	2.54854	3.52346	0.00661985	0.670907	-3.03292
DSC2	-1.05962	-1.91639	-0.202847	3.66885	-2.8036	0.0208585	0.906594	-3.03874
CLECL1	-1.60377	-2.86714	-0.34041	2.49835	-2.87771	0.0184978	0.898403	-3.06953
LARGE1	-1.80423	-3.10504	-0.503422	1.83136	-3.1442	0.0120473	0.863156	-3.0793
Z97192.3	1.53686	0.358322	2.71539	2.26705	2.95612	0.0162959	0.885666	-3.10481
AL139021.2	-1.03352	-1.89039	-0.176643	3.37484	-2.73421	0.0233474	0.906594	-3.11594
LINC02422	-1.0369	-1.88865	-0.185153	3.06196	-2.75967	0.0224008	0.906594	-3.12468
SIGLEC1	1.18357	0.198193	2.16895	3.34543	2.72285	0.023783	0.906594	-3.15682
CAPS2	1.21296	0.221985	2.20394	2.86489	2.77469	0.0218608	0.906594	-3.16586
TMEM220	-1.92504	-3.34783	-0.50225	1.89327	-3.06712	0.0136302	0.863156	-3.18586
KIF18A	-1.54308	-2.74195	-0.344201	2.17631	-2.91773	0.0173382	0.886642	-3.19382
STON2	1.04911	0.157567	1.94066	3.90252	2.66754	0.0260233	0.906594	-3.19629
HIST2H2BF	-1.58417	-2.87587	-0.292467	2.79762	-2.78017	0.0216673	0.906594	-3.1976
IDO1	-2.73139	-4.44229	-1.02049	1.05745	-3.61902	0.00570747	0.638281	-3.19767
MACROD2	-1.53183	-2.73854	-0.325108	1.9371	-2.87763	0.0184999	0.898403	-3.20895
G0S2	-1.81392	-3.25624	-0.371598	1.8373	-2.85094	0.0193173	0.899006	-3.21846
AC018462.1	-1.0691	-1.97223	-0.165958	2.65925	-2.68346	0.0253574	0.906594	-3.22924
LINC00862	-1.51165	-2.81772	-0.20558	3.53747	-2.62371	0.027949	0.906594	-3.25284
NEB	-1.15344	-2.13269	-0.174189	2.57506	-2.67013	0.0259135	0.906594	-3.28079
LINC02018	-2.83728	-5.01538	-0.659175	1.92472	-2.95294	0.0163798	0.885666	-3.28775
PER1	-1.56154	-2.88379	-0.239296	5.83688	-2.67715	0.0256189	0.906594	-3.28813
AL024474.2	-1.02647	-1.91974	-0.133208	3.08711	-2.60495	0.0288171	0.906594	-3.28833
DENND5B	-1.27489	-2.34997	-0.1998	2.29106	-2.68819	0.0251628	0.906594	-3.29729
AC092120.3	-1.13878	-2.1328	-0.144755	4.01893	-2.59702	0.0291922	0.906594	-3.2986
PAX8	-2.10753	-3.73537	-0.479693	1.47976	-2.93491	0.0168637	0.886642	-3.30354
HIST2H2BE	-1.01187	-1.89401	-0.129739	3.34007	-2.6003	0.0290365	0.906594	-3.30649
ST18	-2.90873	-4.96033	-0.857136	1.72522	-3.21398	0.0107784	0.826465	-3.30666
AC023480.1	-1.00508	-1.88112	-0.129043	2.83369	-2.60082	0.0290119	0.906594	-3.31078
NCAPG2	1.34374	0.219583	2.46789	2.49385	2.70969	0.0242974	0.906594	-3.31217
AC025171.3	-2.00627	-3.51625	-0.496297	1.61031	-3.01198	0.0148933	0.872807	-3.33607
AC025280.3	-1.6747	-3.00294	-0.346467	1.25225	-2.85821	0.019091	0.899006	-3.33827
ZNF134	1.29369	0.187792	2.39959	2.44545	2.65184	0.0266972	0.906594	-3.36054
LINC01146	1.24883	0.16889	2.32876	2.83884	2.62141	0.028054	0.906594	-3.36082
BCO2	-1.13343	-2.1268	-0.140063	2.55022	-2.58652	0.0296958	0.906594	-3.37271
GTSF1	-2.59654	-4.40412	-0.788963	0.85508	-3.25634	0.0100767	0.792847	-3.37603
PTPRN2	-1.00906	-1.91415	-0.103973	2.90924	-2.52731	0.0327067	0.908063	-3.38253
AC016152.1	2.65615	0.851674	4.46063	0.587526	3.33682	0.00887117	0.763549	-3.38649
WASF1	1.82281	0.375217	3.27041	2.37312	2.85448	0.0192069	0.899006	-3.39946
PPP1R13B	-1.01337	-1.92726	-0.0994792	2.84437	-2.51365	0.0334434	0.917602	-3.40039
ZNF548	1.41871	0.205921	2.6315	2.04678	2.6518	0.026699	0.906594	-3.42222
GPM6A	-2.06599	-3.64431	-0.487669	1.21899	-2.96732	0.0160042	0.885666	-3.43018
AL442003.1	-1.8212	-3.29385	-0.348555	1.04664	-2.80344	0.0208639	0.906594	-3.43366
AC008014.1	1.34273	0.119455	2.56601	4.5925	2.48826	0.0348578	0.923725	-3.4344
AL139042.1	-2.13999	-4.05648	-0.223506	2.18029	-2.53127	0.0324961	0.908063	-3.43857
PPP1R16B	1.07109	0.0886716	2.0535	3.5714	2.4715	0.0358238	0.923725	-3.44135
TRAPPC2B	1.07612	0.102571	2.04967	2.75789	2.50573	0.0338784	0.922145	-3.44617
CFL2	1.26085	0.139211	2.38249	2.50536	2.54825	0.0316084	0.908063	-3.45339
AL513327.1	-1.03176	-1.98371	-0.0798144	3.09473	-2.45696	0.0366839	0.923725	-3.45945
B3GNT8	1.33428	0.165724	2.50284	2.1613	2.58839	0.0296058	0.906594	-3.45972
THBS1	3.05892	0.251678	5.86617	4.95102	2.47013	0.0359042	0.923725	-3.46703
KIAA1671	-3.38922	-5.56634	-1.2121	0.844568	-3.52898	0.00656313	0.670907	-3.47593
RORA	1.40456	0.176732	2.6324	2.23946	2.59319	0.0293748	0.906594	-3.47905
PHLDA2	2.84054	0.740808	4.94027	0.840157	3.06668	0.0136398	0.863156	-3.48728
LINC01220	-1.18149	-2.25272	-0.110268	2.52227	-2.50024	0.0341832	0.923233	-3.48959
LINC01655	-3.0353	-5.23162	-0.838975	1.32447	-3.13283	0.0122683	0.863156	-3.49117
ENHO	2.94358	0.979474	4.90769	0.704136	3.39737	0.008064	0.722968	-3.50452
AC011444.3	-2.76213	-4.66143	-0.86284	0.85508	-3.29674	0.00945159	0.790904	-3.50646
EBF1	-1.83001	-3.32221	-0.337814	0.921496	-2.78009	0.0216699	0.906594	-3.50772
AC103996.2	-2.20182	-3.92626	-0.477382	0.970821	-2.89445	0.0180033	0.891994	-3.50785
CA2	1.46227	0.0989908	2.82555	2.88535	2.4315	0.0382393	0.923725	-3.52118
SUSD3	-1.51986	-2.91979	-0.119924	2.33663	-2.46109	0.0364377	0.923725	-3.52148
RNASEH2B-AS1	-1.97328	-3.58846	-0.358106	1.44259	-2.7695	0.0220461	0.906594	-3.52597
ADCY3	1.41051	0.157381	2.66363	1.92584	2.5516	0.0314363	0.908063	-3.52733
ZPLD1	2.25986	0.543181	3.97653	0.529625	2.98418	0.0155753	0.885666	-3.52983
AL355490.1	-1.67703	-3.12899	-0.225057	1.71226	-2.61827	0.0281982	0.906594	-3.53236
HIST1H4H	-1.39045	-2.62956	-0.151331	2.09366	-2.54375	0.0318413	0.908063	-3.53591
CLEC1B	-1.23239	-2.38057	-0.0842053	2.38179	-2.43315	0.0381369	0.923725	-3.54036
LINC00528	1.39626	0.142995	2.64953	2.13315	2.52555	0.0328009	0.908063	-3.54427
HP	1.90487	0.342343	3.4674	1.68293	2.76356	0.0222597	0.906594	-3.54674
LINC01841	-1.26601	-2.42373	-0.108304	2.05346	-2.47896	0.0353905	0.923725	-3.55304
AK4	1.72756	0.263882	3.19123	1.80207	2.67559	0.0256843	0.906594	-3.56215
TGFBR3	1.84363	0.312807	3.37445	1.41209	2.73011	0.0235036	0.906594	-3.5628
NFATC2	1.99411	0.338139	3.65009	1.37625	2.72978	0.0235163	0.906594	-3.5637
KCNMB4	1.34899	0.0953379	2.60265	2.36027	2.43929	0.0377566	0.923725	-3.57475
AL356417.3	-1.13175	-2.1991	-0.0643971	2.32459	-2.40367	0.0400151	0.923725	-3.57512
AL138694.1	-1.74651	-3.2289	-0.264123	1.3749	-2.6708	0.0258854	0.906594	-3.57623
PIK3R3	1.47654	0.136688	2.81639	2.23355	2.49816	0.0342994	0.923233	-3.58295
LINC01500	1.10728	0.0563644	2.1582	2.64037	2.38848	0.0410184	0.923725	-3.58406
TTC9	1.55307	0.128047	2.9781	2.36421	2.47059	0.0358772	0.923725	-3.58489
IGLC3	1.60069	0.196348	3.00503	1.5501	2.58384	0.029826	0.906594	-3.59231
AC006581.2	1.49403	0.146566	2.8415	1.84398	2.51347	0.0334535	0.917602	-3.61407
ATOH8	-1.14017	-2.2298	-0.0505338	2.05209	-2.37203	0.0421332	0.923725	-3.62303
KLHDC7B	1.52991	0.0792833	2.98054	2.38615	2.39079	0.0408639	0.923725	-3.62364
GNAI1	1.91762	0.30867	3.52656	1.41008	2.70179	0.0246118	0.906594	-3.6239
AC097634.1	-1.14363	-2.25268	-0.0345693	2.51609	-2.33756	0.0445677	0.929751	-3.62781
COL23A1	-1.2711	-2.47166	-0.0705327	2.11102	-2.40008	0.0402501	0.923725	-3.63222
AC020909.2	-1.35106	-2.60827	-0.0938431	1.7613	-2.43611	0.0379532	0.923725	-3.63277
KIF23	-1.37465	-2.65002	-0.0992836	1.59586	-2.44337	0.0375063	0.923725	-3.63538
AC017101.1	-1.08276	-2.13155	-0.0339606	2.1697	-2.3403	0.0443689	0.929751	-3.64154
AC068051.1	-2.60313	-4.59037	-0.615877	0.44008	-2.96944	0.0159496	0.885666	-3.64329
FAM184B	-1.27092	-2.50591	-0.0359209	2.26155	-2.33283	0.044912	0.929751	-3.64368
BCL11B	1.69531	0.205481	3.18514	1.3924	2.57955	0.0300353	0.906594	-3.64419
OLFM1	-1.08385	-2.13687	-0.0308292	2.51418	-2.33326	0.0448803	0.929751	-3.64849
ATP6AP1L	-1.10424	-2.1862	-0.0222811	2.5469	-2.31358	0.0463424	0.93934	-3.64989
AC005050.3	2.57913	0.59221	4.56605	0.635527	2.94255	0.0166567	0.886642	-3.65179
PTPRM	-1.58287	-3.09834	-0.0673947	2.22888	-2.36771	0.042431	0.923725	-3.65323
POT1-AS1	-1.7907	-3.38252	-0.198878	1.54059	-2.55012	0.0315123	0.908063	-3.65871
PPM1E	-2.11224	-3.84589	-0.37859	0.909948	-2.76194	0.0223186	0.906594	-3.66561
FCER1A	1.74648	0.0374903	3.45546	2.71186	2.31663	0.0461131	0.938492	-3.66736
AC100861.1	-1.31811	-2.56619	-0.070034	1.83654	-2.3941	0.0406442	0.923725	-3.66805
PTPRO	1.04592	0.00533436	2.0865	3.4959	2.27852	0.0490638	0.942396	-3.67287
AP001442.1	-1.13533	-2.26107	-0.00959436	2.28664	-2.28622	0.048453	0.942396	-3.68904
LINC02474	-3.31985	-5.57707	-1.06263	-0.822661	-3.33408	0.00890971	0.763549	-3.69825
AL031587.2	-1.38388	-2.72811	-0.0396498	1.78821	-2.33376	0.044844	0.929751	-3.7071
AREG	-2.11922	-4.00596	-0.232485	1.19891	-2.54622	0.031713	0.908063	-3.70761
LSS	1.36193	0.0392624	2.68461	2.07737	2.33419	0.0448129	0.929751	-3.7257
AL355922.1	-1.38104	-2.70559	-0.0564805	1.73605	-2.36356	0.0427188	0.923725	-3.72608
BACH2	1.4942	0.00217828	2.98622	2.23676	2.27021	0.0497316	0.942396	-3.73852
GLB1L	1.81441	0.190647	3.43817	1.24431	2.53305	0.0324016	0.908063	-3.74425
MANEA-DT	-1.57626	-3.13336	-0.019153	1.68053	-2.29478	0.0477825	0.942396	-3.74841
AC008969.1	-1.30011	-2.58251	-0.0177072	1.7387	-2.2982	0.0475175	0.942396	-3.75738
GVQW3	-1.64492	-3.21987	-0.0699597	1.42649	-2.36759	0.042439	0.923725	-3.76707
PDE6G	1.9142	0.202204	3.62619	1.08208	2.53464	0.0323179	0.908063	-3.7766
C5orf17	2.23991	0.349566	4.13025	0.186641	2.6861	0.0252486	0.906594	-3.78595
AP002518.2	-2.30934	-4.38707	-0.231607	0.925244	-2.51959	0.0331211	0.914755	-3.79232
SERPINB10	-2.40139	-4.58262	-0.220153	1.30916	-2.4957	0.0344376	0.923725	-3.80084
ME3	1.47995	0.0281534	2.93175	1.50998	2.31086	0.0465483	0.941876	-3.81368
MINDY4B	-1.73086	-3.36073	-0.100985	1.26977	-2.40735	0.0397755	0.923725	-3.81775
AC092755.2	-1.8077	-3.50491	-0.110485	1.02737	-2.41447	0.0393166	0.923725	-3.83655
AC007681.1	-2.60409	-4.85039	-0.357797	0.498401	-2.62797	0.0277557	0.906594	-3.84187
AC119403.1	-1.88596	-3.63697	-0.134953	0.740607	-2.44161	0.037614	0.923725	-3.85658
LAMC1	-1.79125	-3.4929	-0.0896073	1.24991	-2.38627	0.0411664	0.923725	-3.87055
PWP2	2.03794	0.181557	3.89433	0.412769	2.4886	0.0348384	0.923725	-3.87338
AC037198.1	2.78419	0.124126	5.44426	1.00483	2.37268	0.0420887	0.923725	-3.87362
ZNF304	1.93436	0.0952321	3.77349	0.418449	2.38428	0.0413002	0.923725	-3.9257
SERPINE1	3.42562	0.325265	6.52597	-0.133843	2.50472	0.0339343	0.922145	-3.98282

## Sheet: ADA_vs_UST_NK
Gene	logFC	CI.L	CI.R	AveExpr	t	P.Value	adj.P.Val	B
LAIR2	-2.40741	-3.00688	-1.80794	5.96901	-8.40343	7.79834e-08	0.000677988	7.75454
CREM	-1.23611	-1.59237	-0.879845	7.66711	-7.26033	6.72078e-07	0.00292152	6.20992
KIR2DL4	-2.45638	-3.23633	-1.67644	4.78886	-6.5903	2.57717e-06	0.00746864	4.34299
MT-ATP6	1.13423	0.747372	1.52109	12.8846	6.13507	6.64594e-06	0.0127955	4.00311
AC253572.2	-1.9856	-2.6719	-1.29929	5.87195	-6.054	7.88946e-06	0.0127955	3.78326
GZMB	-1.15873	-1.56635	-0.751106	10.7937	-5.94831	9.87872e-06	0.0127955	3.5903
IGFBP7	-1.02673	-1.38912	-0.664343	7.81109	-5.92865	1.03024e-05	0.0127955	3.57286
DISC1	1.86817	1.19627	2.54008	5.3284	5.81811	1.30565e-05	0.0141892	3.16984
SH2D2A	-1.12465	-1.55514	-0.694175	7.06622	-5.46685	2.79872e-05	0.0221201	2.63219
THEMIS2	-1.38996	-1.93654	-0.843378	5.81465	-5.32132	3.85412e-05	0.0257751	2.34316
HDAC9	1.4596	0.8643	2.0549	6.24089	5.13061	5.88115e-05	0.0319567	1.92671
CROCC	-1.20996	-1.71402	-0.705914	6.58254	-5.02308	7.4751e-05	0.0322133	1.7253
PLEC	2.22338	1.32934	3.11741	4.3494	5.20391	4.99721e-05	0.0289638	1.69453
METRNL	-1.175	-1.66829	-0.681713	7.74975	-4.98436	8.15152e-05	0.0322133	1.55645
KIR2DL1	-1.73452	-2.46125	-1.00778	4.99733	-4.9943	7.97203e-05	0.0322133	1.55105
PLXNA4	-1.50129	-2.14869	-0.853894	4.85081	-4.8525	0.000109586	0.0371351	1.33912
PCSK5	-1.45384	-2.09451	-0.813174	5.75337	-4.7485	0.000138534	0.0401472	1.16424
GABPB1-AS1	-1.11043	-1.59977	-0.621098	6.24329	-4.74852	0.000138526	0.0401472	1.15094
AP001347.1	-2.70998	-3.84183	-1.57813	3.98838	-5.01013	7.69464e-05	0.0322133	1.12297
ZNF331	1.28167	0.692989	1.87036	5.77289	4.55582	0.000214298	0.0532316	0.758481
OVCH1-AS1	3.94812	2.44599	5.45025	2.69163	5.4999	2.60342e-05	0.0221201	0.739995
AC022217.3	-1.28759	-1.88226	-0.692909	5.98755	-4.53071	0.000226872	0.0547895	0.698616
PTPRM	1.56713	0.836542	2.29772	5.09131	4.48853	0.000249703	0.0571293	0.604938
C22orf34	1.16694	0.619436	1.71444	6.05549	4.45998	0.000266456	0.0579936	0.529595
AC006369.1	1.12812	0.58966	1.66658	6.08219	4.38402	0.000316769	0.0640463	0.398299
AC007952.4	-1.04362	-1.53929	-0.547954	6.62114	-4.40579	0.000301443	0.0623988	0.3861
PTMS	1.20388	0.6153	1.79245	5.27625	4.28007	0.000401535	0.0727781	0.193485
TMEM156	-1.02389	-1.52763	-0.52015	6.57569	-4.25321	0.000426925	0.0727781	0.0361464
CALCB	-1.78031	-2.65533	-0.905295	4.11189	-4.25747	0.000422796	0.0727781	0.0228123
ZNF551	2.44372	1.29422	3.59321	2.8291	4.44852	0.000273492	0.0579936	0.00657732
KIR2DL3	-1.39719	-2.10241	-0.691976	5.17497	-4.14577	0.00054573	0.0895203	-0.0892529
ATP2B1-AS1	-1.59476	-2.40702	-0.782507	4.82382	-4.10842	0.000594395	0.0945547	-0.165314
MYO3B	3.2778	1.8164	4.7392	3.68077	4.69337	0.000156911	0.044006	-0.170191
PLEKHA5	1.12473	0.529128	1.72033	5.40519	3.95152	0.000851059	0.123318	-0.48617
TOGARAM2	-1.03205	-1.58077	-0.48333	5.68497	-3.93569	0.000882444	0.12577	-0.547277
AC087286.2	-1.08675	-1.67227	-0.501235	5.36678	-3.88385	0.00099355	0.13168	-0.634189
LINC02384	2.00248	0.931837	3.07313	6.73219	3.91376	0.000927841	0.128042	-0.664569
MT1X	-1.03425	-1.59533	-0.47318	5.5336	-3.85726	0.00105586	0.13701	-0.698412
SLC4A10	2.53908	1.24498	3.83317	2.83668	4.10565	0.000598172	0.0945547	-0.724301
ABCC1	1.00024	0.454951	1.54552	5.58055	3.83839	0.0011024	0.140241	-0.757412
ADGRA3	1.87949	0.869948	2.88902	3.24396	3.89572	0.000966938	0.131352	-0.762687
RGPD2	-3.1582	-4.70304	-1.61335	2.25564	-4.27786	0.000403564	0.0727781	-0.846796
ITGAX	1.00134	0.446029	1.55664	6.15952	3.77327	0.00127936	0.14506	-0.91534
SYTL3	-1.01749	-1.57402	-0.46096	9.39921	-3.82572	0.00113482	0.140241	-1.03913
SCMH1	1.09599	0.470595	1.72138	5.42763	3.66712	0.00163033	0.168739	-1.06597
TOP2A	1.9205	0.843382	2.99761	2.97696	3.73098	0.00140914	0.151248	-1.10113
CD84	1.74215	0.744698	2.7396	4.17597	3.65481	0.00167673	0.170191	-1.16808
ERVMER61-1	1.63013	0.683058	2.5772	4.67694	3.60173	0.00189243	0.176911	-1.22419
BOK	-3.64966	-5.56439	-1.73493	2.53565	-3.98856	0.000781912	0.117206	-1.25671
RORB	-2.36146	-3.67445	-1.04848	2.53801	-3.76351	0.00130823	0.14506	-1.28157
DUSP16	-1.06829	-1.69833	-0.438249	5.0491	-3.54806	0.00213842	0.193661	-1.30806
MVB12B	1.53536	0.627579	2.44314	4.44862	3.53916	0.00218217	0.195585	-1.33129
AL441992.1	2.39652	1.01534	3.77769	2.90353	3.63081	0.00177109	0.170191	-1.45847
AC010175.1	1.31506	0.518844	2.11127	4.58113	3.4561	0.00263545	0.216157	-1.4701
AC007319.1	2.39713	1.01783	3.77643	3.06872	3.63668	0.00174751	0.170191	-1.51444
CETN3	-1.21513	-1.9603	-0.469946	4.56188	-3.41218	0.00291146	0.224942	-1.55381
MSC-AS1	2.43791	1.03375	3.84207	3.59094	3.63307	0.00176197	0.170191	-1.57541
EPS8	-1.8077	-2.90181	-0.713589	3.60697	-3.4573	0.00262832	0.216157	-1.58615
CISD1	-1.04968	-1.69629	-0.403062	5.12961	-3.39689	0.00301405	0.227862	-1.61797
ADI1	-1.06771	-1.72305	-0.412358	5.40727	-3.40919	0.00293125	0.224942	-1.62323
ZNF365	1.92844	0.756512	3.10037	3.63559	3.44332	0.00271302	0.216395	-1.63981
AC025917.1	-1.48763	-2.41423	-0.561031	3.90086	-3.3595	0.00328022	0.231856	-1.67415
CRPPA	-1.39261	-2.26691	-0.518309	4.38381	-3.33304	0.00348236	0.242205	-1.70718
EFCAB2	-1.19802	-1.96703	-0.428997	4.6897	-3.25985	0.00410731	0.258761	-1.85709
ZNF367	1.79377	0.642865	2.94469	3.33613	3.26136	0.0040934	0.258761	-1.94138
TM4SF19	1.64896	0.576392	2.72153	3.99809	3.21704	0.0045224	0.270522	-1.98642
LRRC23	-1.13739	-1.88428	-0.390513	4.54776	-3.18663	0.00484194	0.280639	-1.99778
CCDC50	1.70159	0.578575	2.8246	4.31763	3.1706	0.0050191	0.288981	-2.04124
AL390774.2	-1.18675	-1.97513	-0.398368	4.33289	-3.14988	0.00525744	0.291135	-2.05527
SNAPC1	-1.18972	-1.97873	-0.400718	4.52386	-3.15528	0.00519433	0.290645	-2.05594
COLGALT2	-1.63396	-2.73189	-0.536036	3.83847	-3.11416	0.00569463	0.301012	-2.12141
AMFR	1.12401	0.364963	1.88305	4.58516	3.09866	0.00589513	0.302889	-2.15717
AP002762.2	1.53098	0.499282	2.56268	3.72405	3.10519	0.00580976	0.302455	-2.1651
AL137779.2	-1.05618	-1.7699	-0.342458	4.90408	-3.09657	0.0059226	0.302889	-2.17917
BX284668.5	-1.30955	-2.2038	-0.415308	4.17845	-3.06435	0.00636358	0.313585	-2.21007
LMO7	1.72616	0.559756	2.89256	3.52887	3.09673	0.00592048	0.302889	-2.23242
RFLNB	1.21704	0.387027	2.04705	5.06516	3.06826	0.00630847	0.313585	-2.23358
EML2-AS1	-1.22611	-2.07053	-0.381681	3.89587	-3.03835	0.00674245	0.320321	-2.26228
AC068051.1	-1.42209	-2.40803	-0.436145	3.8294	-3.01819	0.0070513	0.326115	-2.29473
GATD3A	2.44868	0.863832	4.03352	3.09355	3.23308	0.00436229	0.264075	-2.29829
AC021851.2	2.06413	0.67898	3.44928	2.93347	3.11826	0.00564269	0.301012	-2.32271
KIR3DL2	-1.07174	-1.81947	-0.324007	4.39875	-2.99926	0.00735357	0.329546	-2.35047
GNPNAT1	-1.03321	-1.75655	-0.309858	4.62354	-2.9889	0.00752443	0.333762	-2.37816
AC124016.1	-1.30228	-2.21941	-0.385138	3.94942	-2.97125	0.00782411	0.336639	-2.38078
ADAM28	-1.11063	-1.89401	-0.327248	4.56851	-2.96666	0.00790408	0.336639	-2.41013
TTC7A	1.25237	0.361959	2.14278	4.55659	2.94316	0.00832517	0.336639	-2.42981
BCL9	-1.38714	-2.37618	-0.398107	3.56555	-2.93481	0.00847994	0.336639	-2.44696
LINC01572	1.54643	0.443454	2.64941	3.92205	2.93383	0.0084983	0.336639	-2.4479
CCDC152	-1.16021	-1.98674	-0.333684	4.65139	-2.93732	0.00843317	0.336639	-2.48402
SNAI3	-1.00484	-1.7222	-0.287476	4.55128	-2.93109	0.00854986	0.336639	-2.48832
TRGV7	-1.34989	-2.32372	-0.376055	3.84138	-2.90058	0.00914419	0.338296	-2.50845
ZNF846	-1.03104	-1.77121	-0.290876	4.5802	-2.91487	0.00886108	0.337989	-2.51277
AL355303.1	-1.74666	-2.99251	-0.500803	3.01605	-2.93368	0.00850126	0.336639	-2.51645
HPGD	-1.0002	-1.71831	-0.282093	4.63787	-2.91453	0.00886762	0.337989	-2.52008
A2M-AS1	1.03826	0.289321	1.7872	5.08185	2.90089	0.00913792	0.338296	-2.53503
ATP6V1E2	-1.60742	-2.77009	-0.444754	3.46853	-2.89298	0.00929825	0.341093	-2.56086
FAM149B1	-1.0973	-1.89558	-0.299023	4.58422	-2.87636	0.00964405	0.344235	-2.57368
AC092835.1	-1.65702	-2.85669	-0.457345	3.27034	-2.89026	0.00935416	0.341702	-2.57847
FES	-1.10174	-1.90255	-0.300927	4.64184	-2.87886	0.00959138	0.344235	-2.57906
ZNF677	-1.56095	-2.69685	-0.425055	3.68439	-2.87556	0.00966106	0.344235	-2.57997
AC007038.1	1.21451	0.317293	2.11173	5.39005	2.83253	0.0106162	0.353269	-2.62964
ADGRG3	1.65666	0.43486	2.87846	3.47602	2.8373	0.0105061	0.353269	-2.63418
ST8SIA6-AS1	-1.01141	-1.75483	-0.267983	4.57363	-2.84683	0.0102893	0.353269	-2.63678
CDC7	-1.10453	-1.91812	-0.290926	4.38264	-2.84077	0.0104265	0.353269	-2.63832
TMOD1	-1.58853	-2.76477	-0.412299	3.49746	-2.82601	0.0107686	0.353269	-2.64272
GTF2IRD2	-1.08873	-1.89474	-0.282717	4.31508	-2.82651	0.010757	0.353269	-2.65326
CHSY3	1.4366	0.405261	2.46794	5.12357	2.91478	0.00886278	0.337989	-2.65476
ZNF749	1.57035	0.40547	2.73524	2.39062	2.82089	0.0108898	0.353269	-2.66849
PCED1A	-1.09157	-1.90262	-0.280519	4.28266	-2.81628	0.0110001	0.354203	-2.67756
ARL17B	1.60575	0.445862	2.76564	5.8467	2.8969	0.00921853	0.339601	-2.67952
RGS17	-1.92956	-3.35243	-0.506678	3.34564	-2.83767	0.0104976	0.353269	-2.72009
AC108134.2	-2.26286	-3.89139	-0.634334	2.95987	-2.9076	0.00900405	0.337989	-2.73869
CRTAM	1.39798	0.334525	2.46144	3.91299	2.75076	0.0126866	0.379029	-2.76991
TTF2	1.30566	0.310011	2.3013	3.75347	2.74407	0.0128721	0.379849	-2.778
DRAXIN	-1.88069	-3.29416	-0.46722	3.14782	-2.78421	0.0117968	0.362397	-2.79551
SLC25A24	1.13021	0.267675	1.99275	4.52595	2.74192	0.0129325	0.379849	-2.81236
PPP1R9A	1.43573	0.35646	2.51501	5.82664	2.78364	0.0118114	0.362397	-2.82556
RASGEF1A	1.43416	0.328492	2.53982	3.79528	2.71422	0.013732	0.385115	-2.83535
THAP9	-1.11649	-1.9712	-0.261783	4.72898	-2.73343	0.0131725	0.382111	-2.8757
LINC01237	-1.31034	-2.33182	-0.288864	3.83287	-2.68428	0.0146491	0.395524	-2.8794
SOCS1	-1.11539	-1.97603	-0.254743	4.88886	-2.7119	0.0138009	0.385803	-2.89304
LINC01762	1.35249	0.290103	2.41488	3.46314	2.66393	0.0153052	0.396128	-2.9139
SELENOM	-1.08549	-1.93638	-0.234606	4.0632	-2.66948	0.0151235	0.396128	-2.92717
SLC1A4	1.66978	0.364908	2.97465	3.52243	2.67771	0.014858	0.395616	-2.94121
AC018521.5	-1.29717	-2.32368	-0.270656	3.7896	-2.64426	0.0159661	0.404691	-2.95129
FAM217A	-1.85461	-3.31481	-0.394421	3.44245	-2.65775	0.0155098	0.398941	-2.95872
AC008467.1	1.44827	0.299498	2.59704	3.19256	2.63808	0.0161793	0.407138	-2.96217
DNAJC27-AS1	-1.34554	-2.41432	-0.276754	3.67903	-2.63437	0.0163082	0.408598	-2.96223
HIST1H2BD	-1.25958	-2.25872	-0.260437	4.08779	-2.63797	0.0161829	0.407138	-2.96981
LIM2	-1.82087	-3.28029	-0.361454	3.50161	-2.61079	0.0171531	0.414759	-3.03376
FHAD1	1.3727	0.252091	2.49331	3.61208	2.56326	0.0189827	0.428676	-3.08064
BRIP1	1.21958	0.22317	2.21599	4.26472	2.5612	0.019066	0.428676	-3.08911
ABCF3	-1.19428	-2.17221	-0.216348	3.73162	-2.55546	0.0193001	0.428676	-3.09625
NCAPG2	1.52118	0.262426	2.77993	3.53944	2.52878	0.0204238	0.43868	-3.14908
AC073475.1	-1.44208	-2.64222	-0.24193	3.55509	-2.51435	0.021057	0.443492	-3.15802
AC026704.1	-1.08828	-1.99001	-0.186553	3.91229	-2.52544	0.0205688	0.439374	-3.16184
MIR3681HG	1.66432	0.28224	3.04639	3.03949	2.51985	0.0208133	0.44309	-3.16929
RNF135	-1.16169	-2.12799	-0.19539	3.91626	-2.51565	0.0209993	0.443492	-3.17067
ZNF513	-1.47219	-2.70113	-0.24325	3.12563	-2.50671	0.0213995	0.44651	-3.17952
ZNF714	1.27724	0.206493	2.34799	3.82829	2.49607	0.0218855	0.45208	-3.18644
SLC7A1	1.05867	0.170709	1.94664	4.03205	2.49481	0.0219436	0.45208	-3.21489
ALDOA	-1.24724	-2.30127	-0.193213	3.6653	-2.47611	0.0228253	0.457242	-3.21969
ARMC6	-1.11908	-2.0642	-0.173961	3.90107	-2.47768	0.0227497	0.457242	-3.23011
AC119673.2	-1.93688	-3.54104	-0.332712	2.85922	-2.52653	0.0205214	0.439374	-3.23511
MYO1E	-1.06325	-1.96097	-0.165525	4.26776	-2.47836	0.0227176	0.457242	-3.2398
LRFN2	-1.08863	-2.00837	-0.168887	3.26784	-2.47677	0.0227936	0.457242	-3.24454
AL136456.1	1.30253	0.192557	2.4125	3.93491	2.45554	0.023833	0.470919	-3.2494
AC091271.1	-1.0642	-1.97371	-0.154681	4.01335	-2.4484	0.0241923	0.471676	-3.29027
KIF18A	-1.23349	-2.29378	-0.1732	3.60422	-2.43435	0.0249149	0.472574	-3.29197
USP49	-1.02048	-1.89266	-0.148294	3.95631	-2.44831	0.0241969	0.471676	-3.30516
AL591368.1	-1.08481	-2.02033	-0.149285	4.04761	-2.42644	0.02533	0.472574	-3.31686
SLC35G2	-1.82403	-3.39283	-0.255233	2.9929	-2.43297	0.0249867	0.472574	-3.33156
BOP1	-1.13914	-2.12885	-0.149435	3.81989	-2.40848	0.0262975	0.47931	-3.34894
AC007098.1	-1.03567	-1.93832	-0.133011	4.0398	-2.40087	0.0267175	0.48392	-3.37039
ARHGAP31	1.30606	0.152509	2.45961	3.4303	2.36918	0.0285356	0.501539	-3.38201
APBB1	1.09543	0.131455	2.05941	4.11468	2.37788	0.0280252	0.498264	-3.39192
INPPL1	1.43618	0.153671	2.71869	3.47811	2.34326	0.0301074	0.507548	-3.42473
SLC39A4	-1.07252	-2.02365	-0.121384	4.00985	-2.35958	0.0291086	0.504124	-3.42642
AC005920.2	-1.03533	-1.95146	-0.119193	3.9833	-2.36478	0.028797	0.503745	-3.42717
TM9SF1	-1.03436	-1.94637	-0.122353	3.89264	-2.37326	0.0282954	0.499592	-3.4351
ANKRD42	-1.10129	-2.08346	-0.119122	3.77428	-2.34632	0.0299175	0.507548	-3.44113
CHODL	1.68272	0.168013	3.19742	4.12232	2.32464	0.0312857	0.507548	-3.44936
UBE2D3-AS1	-1.21317	-2.3069	-0.119444	3.74944	-2.32105	0.0315174	0.507548	-3.47461
AC005261.1	1.10988	0.101658	2.11811	3.96198	2.30352	0.0326737	0.511406	-3.50605
SPTSSB	1.26175	0.108456	2.41503	3.40999	2.28931	0.0336389	0.513983	-3.51327
AC120193.1	-1.05652	-2.01824	-0.094802	3.82474	-2.2988	0.0329912	0.511406	-3.51689
BRMS1L	-1.05239	-2.00963	-0.0951544	3.78338	-2.30054	0.0328739	0.511406	-3.52049
BTBD8	-1.03123	-1.97107	-0.0913943	4.04079	-2.29602	0.0331801	0.512351	-3.53228
AGBL5	1.10331	0.0995408	2.10708	3.89718	2.30004	0.0329076	0.511406	-3.53663
NOTCH2NLC	-1.12902	-2.16767	-0.0903666	3.6672	-2.27459	0.0346673	0.514745	-3.53937
AL451165.2	-1.09617	-2.10544	-0.0868899	3.72853	-2.27268	0.0348028	0.514745	-3.54566
AP002989.1	1.07504	0.0941793	2.05591	4.26263	2.29345	0.0333553	0.512351	-3.54649
MRNIP	-1.15029	-2.21092	-0.0896483	3.7996	-2.2694	0.0350367	0.517164	-3.54739
ARHGEF28	1.28913	0.0897012	2.48855	3.78904	2.24902	0.0365218	0.520084	-3.55828
TMEM106C	1.16455	0.0783677	2.25073	3.70278	2.2435	0.0369339	0.520346	-3.57618
DGKH	1.07353	0.0850288	2.06203	4.16823	2.27253	0.0348137	0.514745	-3.58628
FBXO45	1.234	0.072765	2.39524	3.4609	2.22365	0.0384522	0.523537	-3.59724
FAM215B	1.13446	0.0658608	2.20306	3.0796	2.2215	0.0386203	0.523537	-3.61387
LANCL1-AS1	-1.07885	-2.09219	-0.0655079	3.70835	-2.2278	0.0381301	0.523537	-3.61415
PBX4	1.03945	0.0486171	2.03028	4.07981	2.1952	0.0407275	0.530925	-3.67387
IRF4	1.25975	0.0376236	2.48188	3.29772	2.15695	0.0439815	0.545381	-3.68876
LIG1	1.04456	0.0519931	2.03712	4.35652	2.20214	0.0401615	0.529839	-3.68917
KLF11	1.04125	0.0340088	2.04849	3.90808	2.16318	0.0434356	0.542008	-3.71501
ZNF540	1.00058	0.0531891	1.94797	4.29315	2.21001	0.0395283	0.527747	-3.72063
KIF9	-1.10972	-2.18773	-0.0317005	3.68002	-2.15406	0.0442364	0.545381	-3.72066
TSEN2	-1.04889	-2.0684	-0.0293777	3.7239	-2.15283	0.044346	0.545381	-3.74199
COG8	1.10863	0.0190531	2.19821	3.71162	2.12912	0.0464956	0.556795	-3.74696
POLA2	1.07475	0.0136162	2.13588	3.784	2.11938	0.047406	0.560366	-3.76697
RMDN2-AS1	-1.01485	-2.0103	-0.0193995	3.71311	-2.13331	0.0461091	0.552927	-3.77157
NEK6	-1.06311	-2.12544	-0.000766924	3.53099	-2.09404	0.0498507	0.576333	-3.82094

## Sheet: ADA_vs_UST_Other_T
Gene	logFC	CI.L	CI.R	AveExpr	t	P.Value	adj.P.Val	B
MT-ATP6	1.01535	0.557699	1.473	13.1254	5.28035	0.00126846	0.857817	-3.14755
SKAP2	-1.14803	-1.66444	-0.63163	6.26812	-5.29109	0.0012541	0.857817	-3.59412
METRNL	-1.65595	-2.29989	-1.01201	5.35549	-6.12047	0.000543991	0.857817	-3.63325
GABPB1-AS1	-1.10215	-1.63471	-0.569599	6.48543	-4.92559	0.00186382	0.857817	-3.64463
SAMSN1	-1.24641	-1.79625	-0.696582	5.85415	-5.39527	0.00112386	0.857817	-3.68849
AC022217.3	-1.05796	-1.72051	-0.395406	7.21401	-3.80039	0.00711842	0.857817	-3.69171
A2M	1.03435	0.38542	1.68327	8.68486	3.7936	0.0071804	0.857817	-3.69978
SESN3	-2.67966	-3.45348	-1.90583	6.00159	-8.24172	8.95809e-05	0.331942	-3.78559
AFF3	-2.24366	-3.15937	-1.32794	5.99298	-5.83147	0.000720844	0.857817	-3.86964
DENND10	-1.0803	-1.66275	-0.497855	5.59707	-4.41438	0.00334758	0.857817	-3.87442
A2M-AS1	1.16876	0.483501	1.85402	6.45585	4.05929	0.00514296	0.857817	-3.93672
ADGRG1	1.06148	0.415905	1.70705	5.95557	3.91333	0.00616967	0.857817	-3.95001
CD8B	-1.57699	-2.33599	-0.817987	5.46972	-4.94501	0.00182416	0.857817	-3.95286
PVT1	-1.25369	-2.07523	-0.432148	6.06502	-3.63196	0.00884269	0.857817	-3.95962
AL450352.1	-1.70676	-2.57099	-0.842523	5.65784	-4.70025	0.00240158	0.857817	-3.96622
DSE	-1.54518	-2.32314	-0.767216	5.29921	-4.72716	0.00232908	0.857817	-3.96922
CD226	1.02696	0.289333	1.76459	7.13934	3.31358	0.0134784	0.857817	-3.97107
KLRC4	-1.14737	-1.77965	-0.515095	5.30884	-4.31895	0.00375011	0.857817	-3.97468
CD8A	-1.08439	-1.87289	-0.295883	6.23127	-3.27311	0.0142351	0.857817	-3.98404
LGALS3	-1.20457	-1.90514	-0.504008	5.87268	-4.09228	0.00493789	0.857817	-3.99719
IL7R	-1.03055	-2.03264	-0.0284666	10.7496	-2.44763	0.0453411	0.857817	-4.00658
UGCG	-1.22403	-1.92942	-0.518651	5.3778	-4.12999	0.00471442	0.857817	-4.016
WDR3	-1.34965	-2.05636	-0.642943	5.10225	-4.54529	0.00287105	0.857817	-4.05417
PCCA	1.15792	0.426949	1.8889	5.96736	3.77014	0.00739886	0.857817	-4.06654
AC087286.2	-1.25029	-1.94799	-0.552591	5.07395	-4.26505	0.0040009	0.857817	-4.07212
AC093010.2	-1.17712	-1.93549	-0.418741	5.11014	-3.69416	0.00815796	0.857817	-4.08384
HLA-DRB5	-3.04427	-3.92293	-2.1656	4.35363	-8.24593	8.92961e-05	0.331942	-4.09037
C2orf74	-1.24572	-1.95801	-0.533425	5.12641	-4.16238	0.00453133	0.857817	-4.09586
DUSP16	-1.21017	-2.26964	-0.150705	6.29854	-2.71857	0.0307469	0.857817	-4.10978
LMNB1	-1.31962	-2.10531	-0.53394	5.03704	-3.99745	0.00555308	0.857817	-4.11164
VAPB	-1.03696	-1.79426	-0.279656	5.37499	-3.25891	0.0145113	0.857817	-4.11354
TCAF1	-1.4151	-2.17107	-0.659142	4.81856	-4.45522	0.00319014	0.857817	-4.12103
APOLD1	-1.35406	-2.12959	-0.578527	5.34664	-4.15546	0.0045698	0.857817	-4.14248
FCRL6	1.03141	0.131406	1.93142	5.8742	2.72752	0.0303585	0.857817	-4.16108
ZNF10	-1.26763	-2.18423	-0.351018	5.12993	-3.29146	0.0138865	0.857817	-4.16214
FABP5	-1.02573	-1.78881	-0.262641	5.40172	-3.19918	0.0157381	0.857817	-4.16739
AL137779.2	-1.0342	-1.74422	-0.324192	5.04153	-3.46674	0.0109844	0.857817	-4.17201
KLRF1	-1.37853	-2.66576	-0.0912924	6.18042	-2.54881	0.0391902	0.857817	-4.18033
POGLUT1	-1.06789	-1.91105	-0.224731	5.36432	-3.01438	0.020292	0.857817	-4.18249
FAM118A	-1.21538	-2.07234	-0.358413	5.19029	-3.37543	0.0124045	0.857817	-4.18346
SDR42E2	-1.42036	-2.25145	-0.589264	4.49003	-4.06751	0.00509103	0.857817	-4.2206
L3MBTL4	-1.2418	-2.05375	-0.429849	4.71167	-3.64001	0.00875069	0.857817	-4.22275
CRTAM	-1.33938	-2.33796	-0.340792	5.03894	-3.19226	0.0158873	0.857817	-4.22671
AQP3	-1.34297	-2.51767	-0.168262	5.62379	-2.72093	0.0306439	0.857817	-4.23004
PLXNC1	1.63119	0.707377	2.555	5.26331	4.20244	0.00431565	0.857817	-4.23629
ERMARD	-1.18694	-2.03869	-0.335191	4.59323	-3.31664	0.013423	0.857817	-4.27408
DHX37	-1.04718	-1.83732	-0.257041	4.35505	-3.15427	0.0167339	0.857817	-4.27455
PAQR3	-1.56099	-2.47402	-0.647969	4.25289	-4.06911	0.00508096	0.857817	-4.28073
ATP2B1-AS1	-1.21503	-2.20087	-0.229189	4.8095	-2.93333	0.0227159	0.857817	-4.28091
ASTN2	-1.20443	-2.16667	-0.242201	4.64085	-2.97909	0.0213118	0.857817	-4.28534
GPR183	-1.38603	-2.64725	-0.124808	6.16424	-2.61554	0.0356139	0.857817	-4.28818
ASPH	-1.16826	-2.14513	-0.191381	4.83352	-2.84629	0.0256649	0.857817	-4.28918
S100A8	1.19008	0.318583	2.06158	4.53778	3.25005	0.0146866	0.857817	-4.28964
AC025164.1	-1.34137	-2.25307	-0.429658	4.7152	-3.50165	0.0104889	0.857817	-4.29351
UBE2Q1	1.00341	0.136588	1.87023	5.27963	2.75505	0.0291953	0.857817	-4.2972
AXIN1	1.27367	0.386695	2.16065	5.13923	3.41764	0.0117248	0.857817	-4.30315
CD38	-1.56441	-2.53905	-0.589777	4.36652	-3.82023	0.00694082	0.857817	-4.32535
AC091271.1	-1.50561	-2.47632	-0.534906	3.8849	-3.69153	0.00818575	0.857817	-4.33025
PRSS23	1.55155	0.0799567	3.02314	4.88521	2.50934	0.0414803	0.857817	-4.33586
THEMIS2	-2.03025	-3.11797	-0.942526	4.03221	-4.44234	0.00323887	0.857817	-4.33614
PDE4A	-1.00299	-1.93733	-0.068638	4.65962	-2.55486	0.0388514	0.857817	-4.33785
CD5	1.57687	0.520721	2.63303	4.90934	3.55345	0.00979768	0.857817	-4.34027
C1orf162	1.24389	0.0841815	2.40359	5.28676	2.55278	0.0389674	0.857817	-4.3463
AP000787.1	-1.35231	-2.38323	-0.321396	4.81888	-3.12201	0.0174906	0.857817	-4.34645
RAVER2	-1.52153	-2.58669	-0.456362	3.91669	-3.39972	0.0120082	0.857817	-4.35019
SESTD1	-2.75756	-4.0074	-1.50772	4.46817	-5.25112	0.00130849	0.857817	-4.35465
RPA1	1.27076	0.327861	2.21366	4.98793	3.20759	0.0155589	0.857817	-4.35627
C22orf34	1.39056	0.00986816	2.77124	5.65126	2.39703	0.0487833	0.857817	-4.36491
DNAJC13	1.10313	0.172719	2.03354	5.30616	2.82184	0.0265645	0.857817	-4.36668
MRPL30	-1.08836	-2.09058	-0.0861397	4.24138	-2.58458	0.037229	0.857817	-4.3693
TDP2	1.2216	0.267066	2.17614	5.16081	3.04592	0.0194245	0.857817	-4.3752
AC020916.1	-1.34306	-2.37523	-0.310893	4.31874	-3.09689	0.0181052	0.857817	-4.37593
PARVB	-1.157	-2.1587	-0.155302	4.26416	-2.74901	0.0294462	0.857817	-4.37799
MIR4422HG	-2.83612	-4.13185	-1.54038	4.00735	-5.20941	0.00136807	0.857817	-4.38094
TPP1	1.02053	0.117728	1.92333	5.17987	2.69038	0.0320049	0.857817	-4.38256
NME7	1.00995	0.0447736	1.97513	5.18064	2.49043	0.0426258	0.857817	-4.38979
AC107223.1	-1.00014	-1.97118	-0.029098	4.29546	-2.45134	0.0450989	0.857817	-4.39135
ZNF852	-1.19361	-2.18433	-0.202881	3.93247	-2.8674	0.0249143	0.857817	-4.39246
MARCH3	-1.36171	-2.39125	-0.332163	3.93024	-3.14789	0.0168807	0.857817	-4.39635
ACSL6	-1.06163	-2.00504	-0.118217	4.38945	-2.67826	0.0325626	0.857817	-4.40245
PKD2	1.17512	0.131855	2.21838	4.62821	2.68082	0.0324436	0.857817	-4.40349
ZNF586	1.22563	0.194682	2.25658	4.89421	2.82946	0.0262807	0.857817	-4.40721
DISC1	1.85894	0.437465	3.28042	5.09349	3.11248	0.0177211	0.857817	-4.40797
COX18	-1.0756	-2.04552	-0.10569	4.09504	-2.63937	0.0344209	0.857817	-4.40868
AC073342.1	-1.01614	-1.96156	-0.0707188	4.03594	-2.55805	0.0386738	0.857817	-4.41169
HIST1H2BE	-1.07166	-2.08976	-0.0535659	4.04454	-2.50524	0.0417255	0.857817	-4.41224
GPR18	-1.42057	-2.77537	-0.0657795	4.37627	-2.49558	0.0423105	0.857817	-4.41252
DUSP10	-1.13854	-2.17081	-0.106277	4.12076	-2.62506	0.0351324	0.857817	-4.41423
MMP24	1.6794	0.531497	2.82731	3.9934	3.482	0.0107647	0.857817	-4.41521
DCAF11	1.14147	0.021323	2.26162	4.88552	2.42533	0.0468265	0.857817	-4.42369
CCR7	-2.14203	-3.40397	-0.880087	3.98924	-4.03987	0.00526809	0.857817	-4.42518
DPY19L1	1.03806	0.0247461	2.05138	4.89319	2.43814	0.0459669	0.857817	-4.42963
PLEC	1.29016	0.14877	2.43155	4.75636	2.69024	0.0320116	0.857817	-4.43182
AC008083.3	1.84327	0.582731	3.10382	3.69656	3.48027	0.0107894	0.857817	-4.44413
UBE2E2	-1.34692	-2.54388	-0.149958	4.24243	-2.67819	0.0325655	0.857817	-4.44628
DNAJC27-AS1	-1.63034	-3.1587	-0.101979	3.67944	-2.53883	0.0397569	0.857817	-4.4465
TTC39C-AS1	-1.76931	-3.41768	-0.120948	3.9903	-2.55465	0.0388629	0.857817	-4.44914
ARID3B	1.50799	0.21454	2.80143	4.77471	2.77479	0.0283904	0.857817	-4.44958
BLK	1.34539	0.2067	2.48407	4.24463	2.81205	0.0269338	0.857817	-4.45038
LINC01684	1.76823	0.504742	3.03172	3.78043	3.3308	0.0131697	0.857817	-4.45119
BRIP1	-1.33601	-2.47694	-0.195092	3.75952	-2.78699	0.0279044	0.857817	-4.45261
FXYD2	-3.04849	-4.90846	-1.18852	4.23814	-3.90086	0.00626731	0.857817	-4.45462
FRY	1.34991	0.196256	2.50357	4.55401	2.7849	0.0279871	0.857817	-4.4555
ZFYVE27	1.04832	0.0109674	2.08567	4.56588	2.40518	0.048211	0.857817	-4.4571
WDR89	1.58506	0.237275	2.93285	4.0491	2.79902	0.0274342	0.857817	-4.45755
INSIG1	1.31568	0.0733743	2.55799	4.63251	2.52059	0.0408135	0.857817	-4.45793
FEM1B	1.60282	0.349739	2.8559	4.0417	3.04429	0.0194683	0.857817	-4.45967
PLEKHG3	1.70191	0.263846	3.13998	4.30782	2.81669	0.0267582	0.857817	-4.4601
FBXW8	1.43789	0.177459	2.69832	4.03185	2.71511	0.0308985	0.857817	-4.46036
CA11	-2.17591	-3.69039	-0.661422	3.53449	-3.41945	0.0116966	0.857817	-4.46066
LINC02725	1.74798	0.390017	3.10595	3.78909	3.06358	0.0189562	0.857817	-4.46238
DDX19A	1.9702	0.32605	3.61436	4.04707	2.852	0.0254597	0.857817	-4.46277
TMEM68	1.84447	0.496916	3.19202	3.48375	3.25766	0.0145359	0.857817	-4.46362
DERA	1.57881	0.309484	2.84814	4.25833	2.96031	0.0218765	0.857817	-4.46401
ZNF445	1.49438	0.253251	2.73551	3.69456	2.86566	0.0249753	0.857817	-4.46402
DYNC2H1	1.4694	0.247636	2.69117	3.48059	2.86242	0.0250893	0.857817	-4.46411
FKBP15	1.39825	0.152187	2.64432	4.36476	2.6707	0.0329152	0.857817	-4.46559
AC073332.1	-1.69545	-3.24536	-0.145546	3.83722	-2.60352	0.0362322	0.857817	-4.46804
TUBGCP4	1.5049	0.241429	2.76837	3.57195	2.8348	0.0260835	0.857817	-4.47108
LATS2	1.22148	0.0258584	2.4171	4.09079	2.43149	0.0464108	0.857817	-4.48171
BBS4	2.02357	0.46773	3.57941	3.04407	3.09552	0.0181393	0.857817	-4.48193
MRPS18A	1.67886	0.307756	3.04996	4.09988	2.91424	0.0233306	0.857817	-4.48449
OVCH1-AS1	4.83293	2.99515	6.67072	2.20715	6.25888	0.000477012	0.857817	-4.48698
PASK	-1.69874	-3.0941	-0.303384	3.6489	-2.89749	0.0238841	0.857817	-4.48894
SLC35F2	1.64299	0.136985	3.149	3.54566	2.59651	0.0365981	0.857817	-4.49355
CRKL	1.62181	0.220851	3.02277	3.90593	2.75521	0.0291886	0.857817	-4.49515
HACE1	1.39859	0.0335855	2.76359	4.14719	2.43858	0.0459379	0.857817	-4.49831
ACO1	1.42071	0.00599048	2.83543	3.70146	2.3901	0.0492754	0.857817	-4.49892
EIF3J-DT	1.26052	0.0046711	2.51638	3.66626	2.38887	0.049363	0.857817	-4.49915
APOL1	1.30898	0.00578645	2.61217	3.71857	2.39059	0.0492405	0.857817	-4.50533
AP000820.2	-4.93843	-7.05721	-2.81964	1.958	-5.54731	0.000960074	0.857817	-4.5204
ANKRD52	2.2568	0.537262	3.97633	3.32919	3.12365	0.0174513	0.857817	-4.52054
LTB4R	1.5531	0.0499813	3.05622	3.79121	2.45916	0.0445925	0.857817	-4.52315
TRBV28	-4.05781	-6.18903	-1.92658	2.29136	-4.5315	0.00291751	0.857817	-4.52558
