# Supplementary material for: Single-Cell Transcriptomic and Targeted Genomic Profiling Adjusted for Inflammation and Therapy Bias Reveal CRTAM and PLCB1 as Novel Hub Genes for Anti-Tumor Necrosis Factor Alpha Therapy Response in Crohn’s Disease
Source: Pharmaceutics. 2024 Jun 19;16(6):835. doi: 10.3390/pharmaceutics16060835 (PMC11207411; doi:10.3390/pharmaceutics16060835)
Supplement: Supplementary file 1 [file pharmaceutics-16-00835-s001.zip › Table_S3.xlsx]

## Sheet: 33_enriched_genes
Gene	logFC	CI.L	CI.R	AveExpr	t	P.Value	adj.P.Val	B	CellType
PLCB1	1.21104	0.750079	1.672	6.82356	6.09183	0.00033075	0.20528	0.750402	CD4
KLRK1	1.15849	0.673731	1.64324	4.25577	5.54142	0.000609154	0.279132	0.00436737	CD4
TRGC2	1.01446	0.552432	1.47649	4.74818	5.09117	0.00103428	0.291858	-0.352308	CD4
PECAM1	1.53723	0.715481	2.35898	3.43096	4.33762	0.00267545	0.378039	-1.3557	CD4
IGLC3	2.43413	1.38855	3.4797	1.88097	5.3981	0.000718794	0.279132	-1.47479	CD4
SUSD4	1.39049	0.586459	2.19453	4.4203	4.01001	0.00415119	0.378039	-1.60576	CD4
PPP1R9B	1.0025	0.40101	1.60399	3.53138	3.86463	0.0050703	0.393949	-1.83538	CD4
IFNG	1.57806	0.685078	2.47104	2.50511	4.09763	0.00368532	0.378039	-1.97887	CD4
CD300A	1.03153	0.377002	1.68606	4.13642	3.65431	0.0068085	0.400271	-2.03849	CD4
LYN	1.32414	0.468673	2.1796	3.14388	3.58908	0.00746974	0.401393	-2.18872	CD4
HDAC9	1.11882	0.376005	1.86164	3.55242	3.49245	0.00857846	0.422494	-2.25513	CD4
ABCA1	1.94547	0.78048	3.11046	1.84779	3.87217	0.00501764	0.393949	-2.3736	CD4
TLR5	1.74404	0.511059	2.97703	1.45945	3.27983	0.0116831	0.477028	-2.99785	CD4
KCNC1	1.09544	0.194831	1.99605	2.18608	2.82036	0.0231936	0.514288	-3.14036	CD4
CD14	1.60194	0.156435	3.04745	1.40322	2.56968	0.0339928	0.537629	-3.52997	CD4
ITGAM	1.37658	0.0530802	2.70007	2.95234	2.41174	0.0433282	0.549925	-3.5666	CD4
CNR2	2.08258	0.428361	3.73679	0.184741	2.91918	0.0199763	0.507089	-3.56982	CD4
CLEC7A	1.51684	0.165673	2.86801	0.978635	2.60305	0.0322983	0.537629	-3.57773	CD4
PIK3AP1	1.29784	0.0730544	2.52263	1.40007	2.45704	0.0404108	0.54284	-3.61721	CD4
PRAM1	1.34187	0.0799992	2.60374	1.24613	2.46574	0.039874	0.54284	-3.62235	CD4
TLR3	1.38913	0.0247146	2.75355	0.919761	2.36074	0.0468674	0.557843	-3.7663	CD4
CD8B	-1.57699	-2.33599	-0.817987	5.46972	-4.94501	0.00182416	0.857817	-3.95286	OtherT
KLRC4	-1.14737	-1.77965	-0.515095	5.30884	-4.31895	0.00375011	0.857817	-3.97468	OtherT
CD8A	-1.08439	-1.87289	-0.295883	6.23127	-3.27311	0.0142351	0.857817	-3.98404	OtherT
LGALS3	-1.20457	-1.90514	-0.504008	5.87268	-4.09228	0.00493789	0.857817	-3.99719	OtherT
IL7R	-1.03055	-2.03264	-0.0284666	10.7496	-2.44763	0.0453411	0.857817	-4.00658	OtherT
CRTAM	-1.33938	-2.33796	-0.340792	5.03894	-3.19226	0.0158873	0.857817	-4.22671	OtherT
GPR183	-1.38603	-2.64725	-0.124808	6.16424	-2.61554	0.0356139	0.857817	-4.28818	OtherT
CD38	-1.56441	-2.53905	-0.589777	4.36652	-3.82023	0.00694082	0.857817	-4.32535	OtherT
THEMIS2	-2.03025	-3.11797	-0.942526	4.03221	-4.44234	0.00323887	0.857817	-4.33614	OtherT
GPR18	-1.42057	-2.77537	-0.0657795	4.37627	-2.49558	0.0423105	0.857817	-4.41252	OtherT
DUSP10	-1.13854	-2.17081	-0.106277	4.12076	-2.62506	0.0351324	0.857817	-4.41423	OtherT
CCR7	-2.14203	-3.40397	-0.880087	3.98924	-4.03987	0.00526809	0.857817	-4.42518	OtherT
