# Supplementary material for: Single-Cell Transcriptomic and Targeted Genomic Profiling Adjusted for Inflammation and Therapy Bias Reveal CRTAM and PLCB1 as Novel Hub Genes for Anti-Tumor Necrosis Factor Alpha Therapy Response in Crohn’s Disease
Source: Pharmaceutics. 2024 Jun 19;16(6):835. doi: 10.3390/pharmaceutics16060835 (PMC11207411; doi:10.3390/pharmaceutics16060835)
Supplement: Supplementary file 1 [file pharmaceutics-16-00835-s001.zip › Table_S4.xlsx]

## Sheet: Replication_DEG
ENTREZID	Gene	GENENAME	logFC	CI.L	CI.R	AveExpr	t	P.Value	adj.P.Val	B
387082	SUMO4	small ubiquitin like modifier 4	3.19864	1.61742	4.77987	-1.47009	4.15841	0.000309719	0.99986	-4.53352
400682	LOC400682	zinc finger protein 100-like	2.7326	1.30146	4.16374	-0.863126	3.92509	0.000569388	0.99986	-4.52879
8493	PPM1D	protein phosphatase, Mg2+/Mn2+ dependent 1D	0.844426	0.381343	1.30751	4.03132	3.7485	0.000899343	0.99986	-4.07746
10745	PHTF1	putative homeodomain transcription factor 1	1.42716	0.598152	2.25616	2.0604	3.53891	0.00153874	0.99986	-4.41559
3849	KRT2	keratin 2	-3.89159	-6.19926	-1.58392	-0.119469	-3.46664	0.00184873	0.99986	-4.56836
100505516	NA	NA	2.57149	0.989582	4.15339	-0.814464	3.34164	0.00253367	0.99986	-4.54461
222663	SCUBE3	signal peptide, CUB domain and EGF like domain containing 3	2.72363	1.03087	4.41638	-1.79901	3.30757	0.00275941	0.99986	-4.55747
5896	RAG1	recombination activating 1	2.63351	0.986567	4.28045	-1.25488	3.28709	0.00290434	0.99986	-4.55182
57561	ARRDC3	arrestin domain containing 3	-0.676667	-1.10008	-0.253252	8.75397	-3.28522	0.00291798	0.99986	-3.73162
100506155	NA	NA	1.398	0.486491	2.30951	1.67738	3.15284	0.00405296	0.99986	-4.47362
80008	TMEM156	transmembrane protein 156	1.03943	0.359645	1.71921	3.25477	3.14326	0.00414984	0.99986	-4.31925
166793	ZBTB49	zinc finger and BTB domain containing 49	0.904164	0.31253	1.4958	3.66597	3.14159	0.00416691	0.99986	-4.26244
29103	DNAJC15	DnaJ heat shock protein family (Hsp40) member C15	-0.679496	-1.12593	-0.233067	4.66068	-3.12888	0.00429933	0.99986	-4.2199
729915	NA	NA	2.90394	0.982731	4.82515	-1.80545	3.10719	0.00453476	0.99986	-4.56105
118672	PSTK	phosphoseryl-tRNA kinase	1.4095	0.475079	2.34392	1.6332	3.10083	0.00460618	0.99986	-4.48258
5601	MAPK9	mitogen-activated protein kinase 9	-0.476596	-0.792971	-0.160222	5.74866	-3.09674	0.00465258	0.99986	-4.0456
343521	DYNLT4	dynein light chain Tctex-type 4	2.28548	0.756476	3.81448	0.0111663	3.07273	0.00493441	0.99986	-4.53522
9836	LCMT2	leucine carboxyl methyltransferase 2	0.904831	0.295131	1.51453	2.94338	3.05075	0.00520667	0.99986	-4.37644
161497	STRC	stereocilin	-2.57258	-4.31391	-0.831259	-0.140235	-3.037	0.00538418	0.99986	-4.56932
150159	SLC9B1	solute carrier family 9 member B1	2.05363	0.645048	3.46221	-0.281282	2.99706	0.00593331	0.99986	-4.54655
3299	HSF4	heat shock transcription factor 4	1.3974	0.435189	2.35961	2.01637	2.98542	0.00610308	0.99986	-4.46172
90784	NA	NA	0.662066	0.203917	1.12022	3.70152	2.97064	0.00632544	0.99986	-4.29626
58477	SRPRB	SRP receptor subunit beta	0.4985	0.152913	0.844086	4.9021	2.96526	0.00640819	0.99986	-4.13647
79656	BEND5	BEN domain containing 5	-2.35834	-3.997	-0.719687	1.54093	-2.95852	0.00651348	0.99986	-4.55192
128272	ARHGEF19	Rho guanine nucleotide exchange factor 19	1.02921	0.311012	1.7474	3.07544	2.94589	0.00671512	0.99986	-4.36374
56954	NIT2	nitrilase family member 2	-1.08631	-1.85548	-0.317133	3.83538	-2.90324	0.00744052	0.99986	-4.40417
100131205	RPL21P28	ribosomal protein L21 pseudogene 28	-1.26366	-2.16302	-0.36429	2.21805	-2.88834	0.00771115	0.99986	-4.52652
27132	CPNE7	copine 7	1.96856	0.565671	3.37146	0.36206	2.88456	0.00778114	0.99986	-4.53611
4747	NEFL	neurofilament light chain	1.48698	0.41903	2.55493	3.42409	2.86226	0.00820717	0.99986	-4.31943
162681	C18orf54	chromosome 18 open reading frame 54	2.21629	0.612993	3.8196	-0.278147	2.84163	0.00862094	0.99986	-4.54917
100506866	TTN-AS1	TTN antisense RNA 1	2.30375	0.635737	3.97177	0.341206	2.83917	0.00867162	0.99986	-4.53469
145482	PTGR2	prostaglandin reductase 2	-2.21528	-3.82073	-0.609835	1.38971	-2.83654	0.00872607	0.99986	-4.55663
57596	BEGAIN	brain enriched guanylate kinase associated	2.10122	0.57583	3.62662	-0.398967	2.83169	0.00882724	0.99986	-4.5522
79807	GSTCD	glutathione S-transferase C-terminal domain containing	0.900069	0.243478	1.55666	2.39146	2.81797	0.00911971	0.99986	-4.45896
112399	EGLN3	egl-9 family hypoxia inducible factor 3	2.32217	0.614689	4.02965	-0.451917	2.79572	0.00961346	0.99986	-4.55326
64122	FN3K	fructosamine 3 kinase	2.20431	0.567883	3.84073	-0.270313	2.76905	0.0102384	0.99986	-4.55163
26985	AP3M1	adaptor related protein complex 3 subunit mu 1	0.552667	0.135182	0.970151	5.38263	2.72131	0.0114539	0.99986	-4.14926
28722	TRAJ33	T cell receptor alpha joining 33	2.20641	0.532188	3.88063	-0.392833	2.70912	0.0117853	0.99986	-4.55494
60674	GAS5	growth arrest specific 5	-0.429681	-0.75725	-0.102111	7.9377	-2.69648	0.0121384	0.99986	-4.01762
64446	DNAI2	dynein axonemal intermediate chain 2	1.78104	0.417527	3.14455	0.0467485	2.68516	0.0124632	0.99986	-4.55228
55238	SLC38A7	solute carrier family 38 member 7	0.596767	0.139276	1.05426	3.30665	2.6815	0.0125698	0.99986	-4.39449
79788	ZNF665	zinc finger protein 665	2.09869	0.485819	3.71157	-0.0426501	2.67488	0.012765	0.99986	-4.5501
10333	TLR6	toll like receptor 6	1.87419	0.427746	3.32064	0.487609	2.66359	0.0131044	0.99986	-4.54264
692088	SNORD50B	small nucleolar RNA, C/D box 50B	-2.43286	-4.31484	-0.550879	0.646333	-2.6574	0.0132939	0.99986	-4.57008
653162	RPSAP9	ribosomal protein SA pseudogene 9	-0.458341	-0.813817	-0.102866	6.53597	-2.65054	0.0135071	0.99986	-4.11354
51451	LCMT1	leucine carboxyl methyltransferase 1	-0.512466	-0.910277	-0.114655	4.88764	-2.64815	0.013582	0.99986	-4.281
389333	PROB1	proline rich basic protein 1	2.40577	0.537542	4.274	-1.71973	2.64716	0.0136135	0.99986	-4.57021
642423	NA	NA	2.29194	0.499643	4.08424	-1.78098	2.62875	0.0142057	0.99986	-4.57096
55281	TMEM140	transmembrane protein 140	0.551395	0.118743	0.984047	4.39062	2.61987	0.0144999	0.99986	-4.28828
28749	TRAJ6	T cell receptor alpha joining 6	-1.82887	-3.27131	-0.386424	1.24995	-2.60639	0.0149574	0.99986	-4.56138
171546	SPTSSA	serine palmitoyltransferase small subunit A	-1.58284	-2.83282	-0.332867	2.18761	-2.6031	0.0150708	0.99986	-4.54324
117143	TADA1	transcriptional adaptor 1	-0.662676	-1.18659	-0.138762	4.84518	-2.60014	0.0151739	0.99986	-4.30699
26206	SPAG8	sperm associated antigen 8	2.21723	0.463057	3.9714	-0.671907	2.59833	0.0152373	0.99986	-4.56209
100506574	SNRPGP9	small nuclear ribonucleoprotein polypeptide G pseudogene 9	1.0602	0.212927	1.90747	2.03139	2.57229	0.0161753	0.99986	-4.50105
10272	FSTL3	follistatin like 3	1.8162	0.362608	3.26979	0.487391	2.56848	0.0163169	0.99986	-4.54695
5337	PLD1	phospholipase D1	1.9041	0.379519	3.42869	-0.0673046	2.5674	0.0163571	0.99986	-4.55647
57761	TRIB3	tribbles pseudokinase 3	-1.63484	-2.94389	-0.325792	3.12549	-2.56729	0.0163614	0.99986	-4.5137
124152	IQCK	IQ motif containing K	2.02762	0.402637	3.6526	0.0834395	2.56503	0.016446	0.99986	-4.55336
387066	SNHG5	small nucleolar RNA host gene 5	-0.583499	-1.05131	-0.115691	7.72178	-2.56405	0.0164829	0.99986	-4.08445
440567	UQCRHL	ubiquinol-cytochrome c reductase hinge protein like	-0.748794	-1.35067	-0.146921	4.61287	-2.55748	0.0167323	0.99986	-4.34492
149473	CCDC24	coiled-coil domain containing 24	2.17027	0.417885	3.92266	-1.861	2.54589	0.017181	0.99986	-4.5735
253635	GPATCH11	G-patch domain containing 11	0.851079	0.162393	1.53977	2.74423	2.54041	0.0173967	0.99986	-4.45702
100271836	SMG1P3	SMG1 pseudogene 3	0.639074	0.120329	1.15782	4.30007	2.53252	0.0177121	0.99986	-4.31288
116936	SNORD139	small nucleolar RNA, C/D box 139	-1.79666	-3.26192	-0.331398	1.50239	-2.52061	0.0181979	0.99986	-4.5604
100288152	SLC9A3-AS1	SLC9A3 antisense RNA 1	-2.73312	-4.96417	-0.502076	1.74277	-2.51829	0.018294	0.99986	-4.56319
100130157	NA	NA	-2.58011	-4.6919	-0.46832	-0.501365	-2.51156	0.0185756	0.99986	-4.57874
8344	H2BC6	H2B clustered histone 6	2.14398	0.38911	3.89886	-0.0821991	2.51149	0.0185785	0.99986	-4.55706
5091	PC	pyruvate carboxylase	1.06895	0.191597	1.94631	2.14059	2.5046	0.0188707	0.99986	-4.49734
64218	SEMA4A	semaphorin 4A	2.20395	0.389459	4.01843	-0.230084	2.49691	0.019202	0.99986	-4.55957
100506259	NA	NA	2.2545	0.39769	4.11132	-1.58549	2.49596	0.0192431	0.99986	-4.57207
3612	IMPA1	inositol monophosphatase 1	0.542658	0.0952967	0.99002	4.12138	2.49358	0.019347	0.99986	-4.34453
8476	CDC42BPA	CDC42 binding protein kinase alpha	2.0333	0.354587	3.71202	-0.25904	2.48989	0.0195089	0.99986	-4.56069
23022	PALLD	palladin, cytoskeletal associated protein	-2.57051	-4.69477	-0.446239	0.418606	-2.48751	0.019614	0.99986	-4.57392
124930	ANKRD13B	ankyrin repeat domain 13B	-2.09404	-3.82548	-0.362592	0.797262	-2.48617	0.0196734	0.99986	-4.57028
100506338	NA	NA	1.89169	0.324395	3.45898	-0.264099	2.48116	0.0198971	0.99986	-4.56154
100507631	NA	NA	-2.21776	-4.05784	-0.377676	0.62271	-2.47761	0.0200571	0.99986	-4.5719
25850	ZNF345	zinc finger protein 345	0.774021	0.131335	1.41671	3.29465	2.47576	0.0201406	0.99986	-4.42131
84221	SPATC1L	spermatogenesis and centriole associated 1 like	1.58368	0.268546	2.8988	1.79482	2.47544	0.0201551	0.99986	-4.50641
285282	RABL3	RAB, member of RAS oncogene family like 3	0.504682	0.082848	0.926515	4.77248	2.45941	0.0208952	0.99986	-4.28989
219736	STOX1	storkhead box 1	1.93617	0.314799	3.55753	-0.0154355	2.4548	0.0211127	0.99986	-4.55855
64976	MRPL40	mitochondrial ribosomal protein L40	-0.685369	-1.2595	-0.111233	3.93847	-2.45395	0.0211533	0.99986	-4.4283
79760	GEMIN7	gem nuclear organelle associated protein 7	0.80315	0.129953	1.47635	2.9244	2.4525	0.0212219	0.99986	-4.45472
253714	MMS22L	MMS22 like, DNA repair protein	0.655535	0.105492	1.20558	3.9979	2.44994	0.0213445	0.99986	-4.36408
285596	FAM153A	family with sequence similarity 153 member A	-1.81872	-3.34554	-0.291902	2.46361	-2.44869	0.0214042	0.99986	-4.5465
79924	ADM2	adrenomedullin 2	1.46425	0.233772	2.69473	1.03201	2.44623	0.0215227	0.99986	-4.54035
5155	PDGFB	platelet derived growth factor subunit B	-2.18574	-4.02331	-0.348159	1.54701	-2.44516	0.0215742	0.99986	-4.56365
221481	ARMC12	armadillo repeat containing 12	-2.30059	-4.2352	-0.365983	0.105545	-2.44457	0.021603	0.99986	-4.576
51101	ZC2HC1A	zinc finger C2HC-type containing 1A	1.6878	0.268051	3.10755	1.62054	2.44379	0.0216404	0.99986	-4.52021
100270804	LCDR	lysosome cell death regulator	-1.09133	-2.01199	-0.170677	3.02655	-2.43677	0.0219832	0.99986	-4.51116
100291105	RBM38-AS1	RBM38 antisense RNA 1	-1.0068	-1.85637	-0.157227	2.62389	-2.43611	0.0220157	0.99986	-4.52521
389217	SETP20	SET pseudogene 20	-1.94214	-3.58124	-0.303027	0.325598	-2.43572	0.0220352	0.99986	-4.57389
27349	MCAT	malonyl-CoA-acyl carrier protein transacylase	1.07614	0.163308	1.98898	1.7854	2.42344	0.022648	0.99986	-4.52282
284058	KANSL1	KAT8 regulatory NSL complex subunit 1	-0.768311	-1.42182	-0.114803	5.1441	-2.4168	0.022986	0.99986	-4.32527
10663	CXCR6	C-X-C motif chemokine receptor 6	1.56179	0.233205	2.89037	1.84266	2.41651	0.0230011	0.99986	-4.51482
6234	RPS28	ribosomal protein S28	0.836641	0.124037	1.54925	6.80859	2.41349	0.0231562	0.99986	-4.15581
284385	ZNF561-AS1	ZNF561 antisense RNA 1 (head to head)	-1.93223	-3.58042	-0.284027	1.18388	-2.40993	0.023341	0.99986	-4.56739
80127	BBOF1	basal body orientation factor 1	-1.71262	-3.18129	-0.243944	1.6237	-2.39712	0.0240152	0.99986	-4.56222
30061	SLC40A1	solute carrier family 40 member 1	0.679411	0.0965394	1.26228	6.19319	2.39616	0.0240669	0.99986	-4.19353
51701	NLK	nemo like kinase	0.600853	0.0850813	1.11662	4.17204	2.39478	0.0241404	0.99986	-4.35687
79693	YRDC	yrdC N6-threonylcarbamoyltransferase domain containing	-0.769193	-1.42963	-0.108756	5.12586	-2.39419	0.024172	0.99986	-4.33051
7627	ZNF75A	zinc finger protein 75a	-0.492285	-0.915716	-0.0688534	4.99736	-2.38995	0.0244008	0.99986	-4.33137
378884	NHLRC1	NHL repeat containing E3 ubiquitin protein ligase 1	-2.84975	-5.30267	-0.396835	-1.05821	-2.38825	0.024493	0.99986	-4.58234
10154	PLXNC1	plexin C1	0.535862	0.0738765	0.997848	4.7044	2.3844	0.0247027	0.99986	-4.31438
23397	NCAPH	non-SMC condensin I complex subunit H	1.84137	0.252873	3.42987	1.02534	2.38292	0.0247839	0.99986	-4.5421
81853	TMEM14B	transmembrane protein 14B	-0.495567	-0.923478	-0.0676556	5.27559	-2.3807	0.0249065	0.99986	-4.30585
151246	SGO2	shugoshin 2	-1.71488	-3.19648	-0.233282	1.53861	-2.37935	0.0249808	0.99986	-4.56352
100507023	NA	NA	1.21926	0.16512	2.27339	1.46642	2.37768	0.0250733	0.99986	-4.53505
6490	PMEL	premelanosome protein	1.33613	0.179063	2.4932	1.26914	2.37381	0.0252892	0.99986	-4.53783
79634	SCRN3	secernin 3	0.610211	0.0814051	1.13902	3.61869	2.37213	0.025383	0.99986	-4.41481
100093630	SNHG8	small nucleolar RNA host gene 8	-0.575956	-1.07649	-0.0754193	6.88941	-2.36542	0.0257622	0.99986	-4.19919
285237	C3orf38	chromosome 3 open reading frame 38	-0.604041	-1.12919	-0.0788877	5.40213	-2.36448	0.0258159	0.99986	-4.30427
3139	HLA-L	major histocompatibility complex, class I, L (pseudogene)	2.61092	0.340794	4.88105	1.37594	2.36428	0.0258273	0.99986	-4.51953
100009676	ZBTB11-AS1	ZBTB11 antisense RNA 1	-2.23729	-4.18507	-0.289497	0.820468	-2.36121	0.0260028	0.99986	-4.57287
10815	CPLX1	complexin 1	1.90832	0.246337	3.5703	-0.990872	2.36037	0.0260512	0.99986	-4.57151
389643	NUGGC	nuclear GTPase, germinal center associated	1.85778	0.235349	3.48022	1.27415	2.35387	0.026427	0.99986	-4.53631
79819	DNAI4	dynein axonemal intermediate chain 4	-2.113	-3.95929	-0.266708	0.211621	-2.35263	0.0264993	0.99986	-4.57653
100505828	NA	NA	1.95778	0.245198	3.67037	-1.09492	2.35	0.0266536	0.99986	-4.57227
100506713	ALOX12-AS1	ALOX12 antisense RNA 1	-1.30285	-2.44318	-0.162519	1.76503	-2.34865	0.0267327	0.99986	-4.5581
389607	NA	NA	1.51949	0.18784	2.85115	0.366437	2.34565	0.0269101	0.99986	-4.55752
51692	CPSF3	cleavage and polyadenylation specific factor 3	-0.463636	-0.870224	-0.0570482	4.93378	-2.34411	0.0270013	0.99986	-4.34598
91433	RCCD1	RCC1 domain containing 1	0.9883	0.120912	1.85569	1.99712	2.34224	0.0271128	0.99986	-4.51808
1848	DUSP6	dual specificity phosphatase 6	-0.949327	-1.78474	-0.11391	4.85897	-2.33597	0.0274886	0.99986	-4.37865
55604	CARMIL1	capping protein regulator and myosin 1 linker 1	0.579429	0.0695064	1.08935	3.918	2.33588	0.027494	0.99986	-4.39126
84953	NA	NA	1.78803	0.213556	3.3625	0.175943	2.3345	0.0275774	0.99986	-4.55991
84079	ANKRD27	ankyrin repeat domain 27	0.401735	0.0478424	0.755627	5.50576	2.33358	0.0276331	0.99986	-4.26586
63910	SLC17A9	solute carrier family 17 member 9	-1.96273	-3.692	-0.233466	1.02141	-2.33321	0.0276556	0.99986	-4.57095
100506719	NA	NA	1.6353	0.191609	3.07899	0.0587838	2.32851	0.0279424	0.99986	-4.56374
28673	TRAV12-2	T cell receptor alpha variable 12-2	0.710485	0.0812976	1.33967	3.62425	2.32129	0.0283879	0.99986	-4.41625
100506075	NA	NA	2.01355	0.229324	3.79778	-0.518878	2.31989	0.0284752	0.99986	-4.56816
100506809	NA	NA	1.54933	0.176036	2.92263	0.911492	2.31918	0.0285193	0.99986	-4.55021
112483	SAT2	spermidine/spermine N1-acetyltransferase family member 2	-0.49528	-0.93452	-0.0560409	4.81905	-2.31795	0.0285962	0.99986	-4.36261
692197	SNORD77	small nucleolar RNA, C/D box 77	-2.56542	-4.84149	-0.28935	-1.84673	-2.31701	0.0286554	0.99986	-4.58375
259307	IL4I1	interleukin 4 induced 1	1.77229	0.197523	3.34706	0.393312	2.31352	0.0288749	0.99986	-4.55838
654320	SNORA8	small nucleolar RNA, H/ACA box 8	1.92532	0.214342	3.63629	0.0397841	2.3132	0.0288951	0.99986	-4.5629
246329	STAC3	SH3 and cysteine rich domain 3	-1.92138	-3.63424	-0.208524	0.824553	-2.30594	0.0293575	0.99986	-4.57312
54982	CLN6	CLN6 transmembrane ER protein	-0.545748	-1.03323	-0.0582693	4.1546	-2.3014	0.0296498	0.99986	-4.42251
64779	MTHFSD	methenyltetrahydrofolate synthetase domain containing	0.606713	0.0641693	1.14926	3.56974	2.29881	0.0298173	0.99986	-4.42732
64065	PERP	p53 apoptosis effector related to PMP22	0.94188	0.0986635	1.7851	2.34884	2.29621	0.0299871	0.99986	-4.50809
113235	SLC46A1	solute carrier family 46 member 1	-2.29562	-4.35109	-0.24016	0.533685	-2.29586	0.0300097	0.99986	-4.5763
200765	TIGD1	tigger transposable element derived 1	-0.805963	-1.52788	-0.0840497	4.12387	-2.29501	0.0300653	0.99986	-4.44107
653073	GOLGA8J	golgin A8 family member J	1.79492	0.185328	3.40451	-0.626118	2.29237	0.0302391	0.99986	-4.57011
100049716	NINJ2-AS1	NINJ2 antisense RNA 1	0.783125	0.0808492	1.4854	3.13193	2.29234	0.0302411	0.99986	-4.45702
4741	NEFM	neurofilament medium chain	1.48169	0.152779	2.8106	0.596564	2.29201	0.0302626	0.99986	-4.5578
59340	HRH4	histamine receptor H4	1.97819	0.199915	3.75647	-0.505254	2.28678	0.0306092	0.99986	-4.56933
3672	ITGA1	integrin subunit alpha 1	1.69482	0.166359	3.22329	1.57765	2.27942	0.0311028	0.99986	-4.53161
196883	ADCY4	adenylate cyclase 4	-1.91196	-3.63673	-0.18719	1.12533	-2.27878	0.0311459	0.99986	-4.57062
28739	TRAJ16	T cell receptor alpha joining 16	1.56092	0.152275	2.96957	0.267769	2.2779	0.0312058	0.99986	-4.56162
29850	TRPM5	transient receptor potential cation channel subfamily M member 5	2.13718	0.20827	4.06609	-1.66852	2.27764	0.0312235	0.99986	-4.5771
10936	GPR75	G protein-coupled receptor 75	1.82225	0.177342	3.46716	0.595315	2.27731	0.0312458	0.99986	-4.55525
23557	SNAPIN	SNAP associated protein	0.689738	0.0653171	1.31416	3.61715	2.27071	0.0316962	0.99986	-4.42813
100506499	NA	NA	1.55892	0.146173	2.97167	1.02619	2.26837	0.0318572	0.99986	-4.54939
100505622	POU2F2-AS1	POU2F2 antisense RNA 1	1.65514	0.154811	3.15547	-0.163621	2.26779	0.0318974	0.99986	-4.56744
115207	KCTD12	potassium channel tetramerization domain containing 12	-0.833201	-1.58949	-0.0769088	4.52327	-2.26472	0.0321101	0.99986	-4.41633
5153	PDE1B	phosphodiesterase 1B	0.833813	0.0757161	1.59191	3.03734	2.26099	0.0323706	0.99986	-4.46785
57192	MCOLN1	mucolipin TRP cation channel 1	0.635344	0.0555742	1.21511	3.05956	2.25273	0.0329544	0.99986	-4.47216
4828	NMB	neuromedin B	1.7533	0.153146	3.35346	0.133109	2.25242	0.0329762	0.99986	-4.56373
254013	ETFBKMT	electron transfer flavoprotein subunit beta lysine methyltransferase	1.45045	0.125971	2.77492	-0.133428	2.25119	0.0330637	0.99986	-4.56812
7098	TLR3	toll like receptor 3	1.98088	0.17189	3.78987	-0.658879	2.25101	0.0330769	0.99986	-4.57128
51606	ATP6V1H	ATPase H+ transporting V1 subunit H	-0.401738	-0.768934	-0.0345422	5.06213	-2.24906	0.0332166	0.99986	-4.35381
667	DST	dystonin	1.13927	0.0961402	2.18239	3.21221	2.24514	0.0334985	0.99986	-4.45374
100287015	MCPH1-DT	MCPH1 divergent transcript	1.74015	0.145425	3.33487	0.177927	2.24314	0.0336434	0.99986	-4.56377
59	ACTA2	actin alpha 2, smooth muscle	0.897499	0.0741263	1.72087	1.85069	2.24075	0.0338174	0.99986	-4.53263
268	AMH	anti-Mullerian hormone	2.00373	0.164695	3.84276	-1.36293	2.23978	0.0338882	0.99986	-4.57633
79929	MAP6D1	MAP6 domain containing 1	-1.97973	-3.7981	-0.161361	1.48474	-2.2381	0.0340109	0.99986	-4.5679
4256	MGP	matrix Gla protein	-2.70554	-5.19283	-0.218261	-1.0032	-2.23607	0.0341601	0.99986	-4.58389
340481	ZDHHC21	zinc finger DHHC-type palmitoyltransferase 21	0.589913	0.0473302	1.13249	3.9658	2.235	0.0342387	0.99986	-4.4087
400619	LINC00511	long intergenic non-protein coding RNA 511	2.1796	0.16896	4.19024	-1.96237	2.22842	0.0347265	0.99986	-4.57935
56267	KYAT3	kynurenine aminotransferase 3	-0.558231	-1.07456	-0.0419016	4.96135	-2.2225	0.035171	0.99986	-4.37641
3800	KIF5C	kinesin family member 5C	0.56993	0.0419921	1.09787	4.67744	2.21919	0.0354222	0.99986	-4.35796
9681	DEPDC5	DEP domain containing 5, GATOR1 subcomplex subunit	-0.393837	-0.758951	-0.0287232	4.94241	-2.2174	0.0355584	0.99986	-4.36929
100133190	ADIRF-AS1	ADIRF antisense RNA 1	-1.7398	-3.35576	-0.123839	1.79572	-2.21322	0.0358786	0.99986	-4.565
8693	GALNT4	polypeptide N-acetylgalactosaminyltransferase 4	-0.555876	-1.07237	-0.0393791	4.03033	-2.21241	0.0359407	0.99986	-4.4493
169834	ZNF883	zinc finger protein 883	1.71974	0.11907	3.3204	0.305171	2.2086	0.0362353	0.99986	-4.5627
118788	PIK3AP1	phosphoinositide-3-kinase adaptor protein 1	-2.34711	-4.53259	-0.16164	1.36324	-2.20772	0.0363035	0.99986	-4.57263
79669	C3orf52	chromosome 3 open reading frame 52	1.53183	0.105313	2.95834	0.303999	2.20744	0.0363252	0.99986	-4.56432
149837	LINC00654	long intergenic non-protein coding RNA 654	1.92799	0.130288	3.7257	-1.15801	2.20466	0.0365417	0.99986	-4.57584
100507396	NA	NA	-2.54598	-4.92129	-0.170675	-1.8733	-2.20339	0.0366415	0.99986	-4.58494
5033	P4HA1	prolyl 4-hydroxylase subunit alpha 1	-0.578239	-1.11806	-0.0384219	4.82267	-2.20199	0.0367509	0.99986	-4.39281
6791	AURKAP1	aurora kinase A pseudogene 1	1.8841	0.12058	3.64761	-0.348259	2.19623	0.0372059	0.99986	-4.56963
1591	CYP24A1	cytochrome P450 family 24 subfamily A member 1	2.16458	0.138091	4.19107	-1.90163	2.19576	0.0372437	0.99986	-4.57954
286077	FAM83H	family with sequence similarity 83 member H	-1.10576	-2.14154	-0.0699772	2.71143	-2.19456	0.0373391	0.99986	-4.53983
2645	GCK	glucokinase	-2.32373	-4.50344	-0.144016	-1.66663	-2.1915	0.0375838	0.99986	-4.58496
5269	SERPINB6	serpin family B member 6	-0.713252	-1.38237	-0.0441291	5.02587	-2.19125	0.0376036	0.99986	-4.38376
25999	CLIP3	CAP-Gly domain containing linker protein 3	-1.80983	-3.50869	-0.110971	1.57523	-2.18996	0.0377076	0.99986	-4.56772
100507259	NA	NA	-1.35175	-2.62208	-0.0814139	2.33557	-2.18742	0.0379117	0.99986	-4.55424
317671	RFESD	Rieske Fe-S domain containing	1.40225	0.0824207	2.72208	1.58925	2.18405	0.0381852	0.99986	-4.53959
55298	RNF121	ring finger protein 121	0.477121	0.0280363	0.926206	4.04724	2.18401	0.0381882	0.99986	-4.41458
23464	GCAT	glycine C-acetyltransferase	-1.91633	-3.72174	-0.110914	0.843411	-2.18197	0.038355	0.99986	-4.57511
55177	RMDN3	regulator of microtubule dynamics 3	0.445596	0.025361	0.865832	4.85393	2.17974	0.0385374	0.99986	-4.35584
127829	ARL8A	ADP ribosylation factor like GTPase 8A	-0.500671	-0.973389	-0.0279521	4.77026	-2.17723	0.0387434	0.99986	-4.39585
55500	ETNK1	ethanolamine kinase 1	0.475981	0.0259453	0.926016	5.0722	2.17419	0.0389946	0.99986	-4.34037
6948	TCN2	transcobalamin 2	-2.18217	-4.24727	-0.117067	-0.0697442	-2.17221	0.039159	0.99986	-4.58068
6230	RPS25	ribosomal protein S25	-0.356607	-0.694365	-0.0188487	9.77698	-2.1704	0.0393103	0.99986	-4.20342
8740	TNFSF14	TNF superfamily member 14	1.57601	0.0813335	3.07069	0.598008	2.16754	0.0395495	0.99986	-4.56095
283219	KCTD21	potassium channel tetramerization domain containing 21	1.7201	0.0881599	3.35204	0.768862	2.16673	0.0396175	0.99986	-4.55675
84222	TMEM191A	transmembrane protein 191A (pseudogene)	1.03145	0.0520726	2.01083	1.69855	2.16498	0.039765	0.99986	-4.54032
160851	DGKH	diacylglycerol kinase eta	0.62098	0.0313301	1.21063	3.76768	2.1649	0.0397712	0.99986	-4.4349
4355	MPP2	MAGUK p55 scaffold protein 2	0.89364	0.0449853	1.7423	1.6821	2.16465	0.039793	0.99986	-4.54153
100302740	FAS-AS1	FAS antisense RNA 1	1.96856	0.0983694	3.83875	-1.26725	2.1638	0.039864	0.99986	-4.57707
217	ALDH2	aldehyde dehydrogenase 2 family member	-2.56783	-5.01016	-0.125494	-0.180308	-2.16131	0.0400758	0.99986	-4.5821
285464	NA	NA	0.490429	0.0237047	0.957154	4.37079	2.16009	0.0401795	0.99986	-4.39506
9108	MTMR7	myotubularin related protein 7	-2.46751	-4.82555	-0.109466	0.961227	-2.15111	0.0409503	0.99986	-4.57743
64375	IKZF4	IKAROS family zinc finger 4	0.5132	0.0223453	1.00406	3.87303	2.14926	0.0411107	0.99986	-4.43145
54675	CRLS1	cardiolipin synthase 1	-0.669588	-1.31014	-0.0290385	4.05032	-2.14887	0.0411445	0.99986	-4.46097
154791	FMC1	formation of mitochondrial complex V assembly factor 1 homolog	0.746929	0.0322894	1.46157	2.61358	2.14856	0.0411715	0.99986	-4.50755
100507593	NA	NA	1.7953	0.0742929	3.5163	-0.223043	2.14442	0.0415333	0.99986	-4.57071
151648	SGO1	shugoshin 1	1.9127	0.0788624	3.74653	-0.160427	2.14408	0.0415629	0.99986	-4.56955
10190	TXNDC9	thioredoxin domain containing 9	0.79311	0.0323725	1.55385	3.49836	2.14316	0.0416441	0.99986	-4.45327
7678	ZNF124	zinc finger protein 124	-1.56342	-3.06457	-0.062278	2.1079	-2.14096	0.0418374	0.99986	-4.56169
100505634	NA	NA	1.70187	0.0631341	3.34061	-0.291558	2.13488	0.0423778	0.99986	-4.57184
6742	SSBP1	single stranded DNA binding protein 1	-0.380973	-0.748133	-0.0138131	5.79019	-2.13302	0.0425441	0.99986	-4.33239
8669	EIF3J	eukaryotic translation initiation factor 3 subunit J	0.41892	0.015123	0.822718	5.49559	2.13267	0.0425754	0.99986	-4.32769
11153	FICD	FIC domain protein adenylyltransferase	1.37539	0.0464732	2.7043	0.644863	2.12757	0.0430349	0.99986	-4.56254
338707	B4GALNT4	beta-1,4-N-acetyl-galactosaminyltransferase 4	1.31942	0.0444815	2.59436	1.03523	2.1274	0.0430501	0.99986	-4.55801
1495	CTNNA1	catenin alpha 1	0.658284	0.0220512	1.29452	3.68942	2.12693	0.043093	0.99986	-4.44495
133383	SETD9	SET domain containing 9	-2.00219	-3.93959	-0.0647924	0.868181	-2.12443	0.0433201	0.99986	-4.57608
51194	IPO11	importin 11	-0.507504	-0.998636	-0.0163717	4.33729	-2.1242	0.0433404	0.99986	-4.43841
11102	RPP14	ribonuclease P/MRP subunit p14	0.449185	0.0141216	0.884248	4.79154	2.1224	0.0435047	0.99986	-4.37536
388965	FUNDC2P2	FUN14 domain containing 2 pseudogene 2	1.86875	0.0584452	3.67906	-0.902845	2.12205	0.0435374	0.99986	-4.57614
158399	ZNF483	zinc finger protein 483	0.841523	0.0256904	1.65736	2.59487	2.12041	0.0436871	0.99986	-4.51007
8891	EIF2B3	eukaryotic translation initiation factor 2B subunit gamma	0.507312	0.0153289	0.999295	3.68156	2.11973	0.0437499	0.99986	-4.45014
163081	ZNF567	zinc finger protein 567	0.638552	0.0191584	1.25794	4.02419	2.11926	0.0437927	0.99986	-4.42483
164656	TMPRSS6	transmembrane serine protease 6	1.53879	0.0456677	3.03191	-0.343628	2.11855	0.043858	0.99986	-4.57293
7915	ALDH5A1	aldehyde dehydrogenase 5 family member A1	-0.54907	-1.08193	-0.0162067	4.34037	-2.1182	0.0438904	0.99986	-4.44082
161176	SYNE3	spectrin repeat containing nuclear envelope family member 3	0.46642	0.0131842	0.919656	5.52804	2.11548	0.0441421	0.99986	-4.32845
100505747	NA	NA	1.99587	0.0506444	3.9411	-1.03265	2.1092	0.0447269	0.99986	-4.57699
3034	HAL	histidine ammonia-lyase	1.80385	0.0450933	3.56261	-1.20095	2.10838	0.0448032	0.99986	-4.57835
22997	IGSF9B	immunoglobulin superfamily member 9B	0.559513	0.0135352	1.10549	3.51002	2.10664	0.0449672	0.99986	-4.46436
148523	CIART	circadian associated repressor of transcription	-2.27879	-4.5039	-0.053675	-0.194506	-2.10527	0.0450967	0.99986	-4.58258
30008	EFEMP2	EGF containing fibulin extracellular matrix protein 2	-1.72121	-3.40257	-0.039864	1.02851	-2.10442	0.0451769	0.99986	-4.57443
9123	SLC16A3	solute carrier family 16 member 3	0.827001	0.0191006	1.6349	2.64806	2.10428	0.04519	0.99986	-4.50845
147798	TMC4	transmembrane channel like 4	-2.09849	-4.14887	-0.0481034	-0.443302	-2.10391	0.0452253	0.99986	-4.58296
100507102	COX20P1	COX20 pseudogene 1	-1.53394	-3.03318	-0.0347001	1.30425	-2.10326	0.0452867	0.99986	-4.57225
65996	CENPBD2P	CENPB DNA-binding domains containing 2, pseudogene	0.533792	0.0120501	1.05553	4.05046	2.10316	0.0452963	0.99986	-4.42638
8707	B3GALT2	beta-1,3-galactosyltransferase 2	1.853	0.0412392	3.66477	-0.556477	2.10247	0.0453614	0.99986	-4.57465
6147	RPL23A	ribosomal protein L23a	-0.316459	-0.625885	-0.0070321	9.85767	-2.1024	0.0453684	0.99986	-4.23132
100506052	NA	NA	-1.23495	-2.4431	-0.0267937	1.21259	-2.10127	0.0454756	0.99986	-4.57136
387885	CFAP73	cilia and flagella associated protein 73	-2.37466	-4.70273	-0.0465833	-0.954648	-2.09681	0.0459012	0.99986	-4.58482
1488	CTBP2	C-terminal binding protein 2	1.78774	0.0350178	3.54046	-0.743576	2.09675	0.0459072	0.99986	-4.57603
29964	PRICKLE4	prickle planar cell polarity protein 4	-1.86259	-3.69	-0.0351731	0.23219	-2.09525	0.0460516	0.99986	-4.57982
84874	ZNF514	zinc finger protein 514	-1.17304	-2.32441	-0.0216731	4.38329	-2.09437	0.0461354	0.99986	-4.46852
79922	MRM1	mitochondrial rRNA methyltransferase 1	0.872115	0.0156725	1.72856	2.27687	2.0933	0.0462394	0.99986	-4.52748
23569	PADI4	peptidyl arginine deiminase 4	-2.64586	-5.24553	-0.0461901	-0.268629	-2.0922	0.046345	0.99986	-4.58366
641638	SNHG6	small nucleolar RNA host gene 6	-0.361158	-0.716069	-0.00624579	6.51694	-2.09185	0.0463787	0.99986	-4.30678
967	CD63	CD63 molecule	-0.526849	-1.04467	-0.009027	5.12355	-2.09151	0.0464117	0.99986	-4.39152
147660	ZNF578	zinc finger protein 578	-1.52718	-3.02989	-0.0244746	1.2918	-2.08916	0.0466403	0.99986	-4.57232
1512	CTSH	cathepsin H	0.703006	0.0104337	1.39558	4.96878	2.08665	0.0468852	0.99986	-4.3655
124221	PRSS30P	serine protease 30, pseudogene	2.07045	0.0292102	4.11169	-2.40667	2.0851	0.0470371	0.99986	-4.58323
389538	CCZ1P-OR7E38P	CCZ1P-OR7E38P readthrough	-1.35677	-2.69469	-0.0188485	1.50727	-2.08464	0.0470818	0.99986	-4.56938
100506761	NA	NA	-1.05782	-2.10127	-0.0143738	2.79699	-2.084	0.0471449	0.99986	-4.5433
5270	SERPINE2	serpin family E member 2	-2.06171	-4.09816	-0.0252526	2.06102	-2.08117	0.0474232	0.99986	-4.56675
10498	CARM1	coactivator associated arginine methyltransferase 1	-0.385303	-0.765954	-0.0046514	5.22214	-2.0808	0.0474599	0.99986	-4.38156
130888	FBXO36	F-box protein 36	-1.47199	-2.92694	-0.0170304	1.03801	-2.07974	0.0475645	0.99986	-4.57426
100505975	ENO1-AS1	ENO1 antisense RNA 1	-2.42426	-4.8206	-0.0279187	-1.95874	-2.07963	0.0475756	0.99986	-4.58624
114625	ERMAP	erythroblast membrane associated protein (Scianna blood group)	-0.741287	-1.47457	-0.00800821	3.61835	-2.07813	0.0477243	0.99986	-4.49856
2550	GABBR1	gamma-aminobutyric acid type B receptor subunit 1	0.725942	0.00764385	1.44424	2.60353	2.07755	0.0477813	0.99986	-4.51561
2286	FKBP2	FKBP prolyl isomerase 2	0.565458	0.00566348	1.12525	3.45997	2.07648	0.0478886	0.99986	-4.46969
8851	CDK5R1	cyclin dependent kinase 5 regulatory subunit 1	-0.915849	-1.82266	-0.00903372	5.06061	-2.07616	0.0479204	0.99986	-4.41344
54583	EGLN1	egl-9 family hypoxia inducible factor 1	-0.289398	-0.57602	-0.00277565	5.85934	-2.07559	0.0479773	0.99986	-4.34177
54504	CPVL	carboxypeptidase vitellogenic like	-3.31502	-6.60013	-0.0299192	-0.301635	-2.0744	0.0480957	0.99986	-4.58502
100507522	NA	NA	-1.44841	-2.88433	-0.0124936	2.03424	-2.07356	0.0481793	0.99986	-4.56349
100506842	NA	NA	1.69335	0.0121732	3.37452	0.349813	2.07056	0.0484807	0.99986	-4.56763
131601	TPRA1	transmembrane protein adipocyte associated 1	0.531205	0.00359846	1.05881	3.91393	2.0697	0.0485678	0.99986	-4.44256
10723	SLC12A7	solute carrier family 12 member 7	-0.480393	-0.95772	-0.00306569	6.51137	-2.06888	0.0486503	0.99986	-4.31731
55216	NKAPD1	NKAP domain containing 1	-0.38459	-0.767061	-0.00211863	5.47974	-2.06707	0.048834	0.99986	-4.37035
100128300	NA	NA	1.12013	0.005409	2.23486	1.66877	2.06565	0.0489772	0.99986	-4.54389
175	AGA	aspartylglucosaminidase	-0.532225	-1.06191	-0.00254101	4.61771	-2.06554	0.0489888	0.99986	-4.43105
93081	TEX30	testis expressed 30	0.819175	0.00287558	1.63547	1.82779	2.06292	0.0492556	0.99986	-4.54622
9220	NA	NA	1.57112	0.00478935	3.13746	-0.481817	2.06196	0.0493533	0.99986	-4.5754
100506417	NA	NA	-1.30278	-2.6017	-0.00385329	2.01876	-2.06178	0.0493725	0.99986	-4.56352
202181	LOC202181	SUMO interacting motifs containing 1 pseudogene	0.927347	0.00242997	1.85226	2.73532	2.06108	0.0494439	0.99986	-4.50666
84270	CARD19	caspase recruitment domain family member 19	-0.521552	-1.0418	-0.00129958	4.27169	-2.06081	0.0494711	0.99986	-4.4536
55017	C14orf119	chromosome 14 open reading frame 119	0.661109	0.000804294	1.32141	4.23004	2.05818	0.0497415	0.99986	-4.42216
114907	FBXO32	F-box protein 32	-0.720866	-1.44094	-0.000793945	5.3104	-2.05795	0.049766	0.99986	-4.39505
55321	TMEM74B	transmembrane protein 74B	2.08845	0.000847898	4.17606	-1.81965	2.05651	0.0499137	0.99986	-4.58157
5890	RAD51B	RAD51 paralog B	-1.45754	-2.91472	-0.000359865	2.54002	-2.05619	0.0499475	0.99986	-4.55655
3601	IL15RA	interleukin 15 receptor subunit alpha	0.657377	7.9165e-05	1.31467	2.89562	2.05593	0.0499744	0.99986	-4.50465
